# Supplementary material for: CYK4 relaxes the bias in the off-axis motion by MKLP1 kinesin-6
Source: Commun Biol. 2021 Feb 10;4:180. doi: 10.1038/s42003-021-01704-2 (PMC7876049; doi:10.1038/s42003-021-01704-2)
Supplement: Supplementary file 2 — Supplementary Data 1 [file 42003_2021_1704_MOESM2_ESM.xlsx]

## Sheet: Fig. 2a 3D Trace
Fig. 2a 3D Trace (x, y, z)
M2			M2C2			M1
x [μm]	y [μm]	z [μm]	x [μm]	y [μm]	z [μm]	x [μm]	y [μm]	z [μm]
0	0	0	0	0	0	0	0	0
0.0391	-0.01982	0.022923	0.0091	0.02443	-0.0693389	0.0327	-0.00219	-0.049674
0.0576	0.01129	-0.009706	0.0313	0.0951	-0.122559	0.0546	-0.06343	-0.112657
0.0695	0.08887	-0.100864	0.0693	0.11157	-0.120623	0.0734	-0.03801	-0.151641
0.0891	0.09912	-0.190807	0.1167	0.05633	-0.0931839	0.0895	0.00233	-0.0895478
0.1551	0.08125	-0.0763859	0.1322	0.06644	-0.0915699	0.1111	-0.01125	-0.0573515
0.1949	0.08737	-0.182712	0.1619	0.01984	-0.0407646	0.1585	-0.01344	0.0821233
0.2197	0.07729	-0.202702	0.1865	-0.00426	0.0553306	0.1854	-0.0127	-0.0237931
0.2248	0.07343	-0.243888	0.1971	0.00495	0.0990602	0.1898	-0.02425	-0.0180604
0.2827	0.08222	-0.150607	0.2137	0.03063	0.201551	0.1963	-0.0386	-0.0160907
0.3112	0.10193	-0.16309	0.2393	0.01909	0.161969	0.2175	-0.02748	-0.121002
0.3364	0.08633	-0.224666	0.26	0.00977	0.0729346	0.2633	-0.02705	-0.0726401
0.3719	0.05449	-0.271441	0.3005	0.01265	0.0952678	0.2905	-0.03173	-0.101689
0.3663	0.01983	-0.307271	0.3262	0.02755	0.0298022	0.3236	-0.03214	-0.0436379
0.3899	-0.00613	-0.356719	0.3398	0.07095	-0.0596679	0.3547	-0.04052	-0.0843318
0.4187	-0.11159	-0.356707	0.361	0.10864	-0.104699	0.3753	-0.06313	-0.106826
0.4526	-0.17471	-0.232253	0.3788	0.12182	-0.124908	0.4017	-0.06599	-0.164279
0.4998	-0.17744	-0.154472	0.4013	0.16203	-0.121963	0.4222	-0.06956	-0.0971709
0.5396	-0.17005	-0.128698	0.4478	0.17615	0.045907	0.441	-0.10135	-0.166432
0.5514	-0.17133	-0.115055	0.4739	0.15631	-0.0119739	0.4553	-0.13997	-0.158379
0.5602	-0.16322	-0.177478	0.4935	0.16425	-0.0748649	0.4791	-0.18952	-0.144488
0.6057	-0.18032	-0.148442	0.5137	0.14427	-0.0627729	0.4986	-0.17911	-0.162054
0.6228	-0.18458	-0.171624	0.5406	0.15375	-0.0565139	0.529	-0.24028	-0.121372
0.6664	-0.17036	-0.119588	0.5846	0.17521	-0.0394363	0.5576	-0.22081	-0.076309
0.6831	-0.16822	-0.0788878	0.5863	0.09055	-0.116889	0.5751	-0.24032	0.026236
0.7366	-0.09687	-0.0166	0.6105	0.02262	-0.0788639	0.582	-0.27226	0.0180872
0.7697	-0.12116	-0.027433	0.6231	0.07419	-0.0142058	0.6291	-0.22267	0.116848
0.8374	-0.08655	0.002357	0.6455	0.08664	-0.0299612	0.6341	-0.20527	0.166028
0.8652	-0.05431	0.032476	0.68	0.09159	-0.0821099	0.6507	-0.20772	0.122953
0.881	0.01335	-0.028727	0.7119	0.0644	-0.0718959	0.681	-0.25112	-0.004334
0.9123	0.05702	-0.039403	0.7344	0.05361	-0.0591189	0.6919	-0.26474	0.0007451
0.9268	0.08571	-0.094794	0.7425	0.09048	-0.0452699	0.7124	-0.22422	-0.0879391
0.9389	0.08782	-0.123875	0.7623	0.06847	-0.0847849	0.7279	-0.23325	-0.176774
0.995	0.09401	-0.186481	0.7679	0.01978	0.0010646	0.7695	-0.21409	-0.177375
1.0507	0.08181	-0.220906	0.7856	0.00912	0.0224921	0.7872	-0.19994	-0.153041
1.0827	0.08437	-0.182413	0.8036	0.03717	0.160921	0.8062	-0.13598	-0.159035
1.118	0.08201	-0.046861	0.8198	0.01975	0.140097	0.8327	-0.07861	-0.178179
1.1548	0.05137	-0.006344	0.8489	0.07683	0.226132	0.8658	-0.07483	-0.153686
1.184	0.05091	0.008792	0.8835	0.12437	0.234716	0.9058	-0.10189	-0.140902
1.2111	0.0479	-0.033127	0.931	0.17985	0.162127	0.9221	-0.17775	-0.211072
1.2216	0.07574	-0.082666	0.9494	0.25131	0.11551	0.947	-0.1991	-0.157365
1.2362	0.09038	-0.1492	0.9969	0.26693	0.0360965	0.9681	-0.20629	-0.128505
1.2736	0.07431	-0.228187	1.0234	0.256	0.0008483	0.9911	-0.21256	-0.0675912
1.3143	0.07386	-0.187238	1.048	0.26408	0.0395913	1.0226	-0.23172	-0.121946
1.3211	0.06198	-0.247467	1.0932	0.26385	0.0879165	1.079	-0.1894	-0.136094
1.36	0.04783	-0.29706	1.1147	0.24149	0.110023	1.1351	-0.15293	-0.145131
1.388	0.03246	-0.32216	1.1376	0.2515	0.0012342	1.1724	-0.17752	-0.160621
1.4096	0.0115	-0.323859	1.1755	0.219	-0.0247646	1.2072	-0.17484	-0.132983
1.451	-0.07391	-0.340309	1.179	0.21828	-0.0159757	1.2379	-0.14439	-0.187209
1.4932	-0.1279	-0.319653	1.1888	0.22611	-0.0295832	1.2576	-0.11807	-0.179273
1.5251	-0.14698	-0.258876	1.214	0.19767	-0.0605939	1.3073	0.02866	-0.0759086
1.5592	-0.13553	-0.262345	1.2291	0.20329	-0.0408426	1.3704	0.01658	-0.0474016
1.5771	-0.14748	-0.296362	1.251	0.19508	-0.0434949	1.3948	-0.01399	-0.0997009
1.5912	-0.12795	-0.310219	1.2729	0.18957	-0.0605229	1.3978	-0.03045	-0.0350746
1.6063	-0.17173	-0.161838	1.2831	0.22386	-0.0291191	1.4314	-0.04533	-0.0864172
1.6501	-0.15332	-0.0956882	1.2882	0.23223	-0.0162206	1.452	-0.05023	-0.171583
1.6862	-0.12462	-0.039299	1.2955	0.26941	-0.0490234	1.4816	-0.03436	-0.111997
1.7361	-0.15175	-0.029638	1.3217	0.13503	-0.112931	1.5293	-0.00233	-0.0693278
1.8026	-0.14209	-0.0716322	1.4166	0.00862	-0.0094245	1.5399	0.01729	-0.0319182
1.8338	-0.16229	-0.0683254	1.4536	0.02906	0.0330504	1.5645	-0.01683	-0.081948
1.8846	-0.00496	0.021588	1.4812	0.00479	0.0856191	1.5842	-0.01937	0.0081309
1.9171	-0.03318	0.036654	1.5017	0.05272	0.155596	1.6224	0.02686	-0.0108325
1.9395	0.03407	0.024513	1.5005	0.11423	0.184436	1.6197	0.02241	-0.0027399
1.9552	0.02749	0.011131	1.5225	0.05165	0.114015	1.6141	-0.02336	-0.163118
1.9406	0.05025	-0.014111	1.5188	0.02047	0.104825	1.6261	-0.0053	0.0466934
1.9393	0.08801	-0.109964	1.5698	-0.02047	-0.0145791	1.6486	-0.05396	0.132132
1.9383	0.08058	-0.072004	1.6167	0.02919	0.168481	1.6652	-0.08332	0.13983
1.9723	-0.03563	0.011516	1.5964	0.02861	0.152164	1.6832	-0.10161	0.165487
2.0244	-0.0649	0.001911	1.6037	0.00719	0.204167	1.709	-0.10721	0.146387
2.0684	-0.03482	0.037828	1.6202	-0.00266	0.0776803	1.7065	-0.08523	0.162976
2.0991	-0.01285	0.024485	1.6087	-0.01114	0.130475	1.7255	-0.1179	0.10027
2.1306	0.00032	0.020947	1.6278	0.01893	0.0636204	1.7261	-0.08246	0.113692
2.1821	0.04419	-0.030138	1.6381	-0.00183	0.06624	1.7446	-0.06485	0.120644
2.2027	0.06578	-0.047843	1.6395	-0.00239	0.0551754	1.7927	-0.05255	0.0961093
2.2186	0.06733	-0.0723567	1.6598	-0.01024	0.0314092	1.795	-0.05256	0.146432
2.2441	0.08535	-0.224097	1.7153	0.00693	0.0526034	1.793	-0.00105	0.0365243
2.3048	0.07268	-0.304986	1.7288	0.01285	-0.0393568	1.7969	-0.00419	-0.045733
2.3606	0.01804	-0.329763	1.7399	0.01037	-0.0234049	1.8004	-0.03321	-0.0606255
2.4024	0.00517	-0.334237	1.7921	-0.00256	0.0746161	1.7973	0.00586	0.0225413
2.4264	-0.0497	-0.348851	1.8139	-0.02071	0.0109873	1.7994	-0.00029	0.0029625
2.4457	-0.09534	-0.361879	1.8559	0.00075	0.106912	1.7993	0.00102	0.0582608
2.4751	-0.15117	-0.235767	1.8941	0.11238	0.162014	1.8007	1e-05	0.0715983
2.5191	-0.14759	-0.019916	1.9311	0.15955	0.153429	1.8007	-0.00898	0.0182212
2.5213	-0.16385	-0.0604073	1.9292	0.0749	0.136465	1.7983	0.00731	0.0028883
2.5536	-0.16302	-0.0784676	1.9408	0.07908	0.170471	1.797	-0.04707	0.0193391
2.5876	-0.13289	-0.021857	1.9569	0.12646	0.159416	1.8001	-0.01247	-0.014442
2.5925	-0.14626	-0.054916	1.9791	0.14126	0.168777	1.7929	-0.03595	0.0682852
2.6364	-0.1051	-0.025936	2.0018	0.20729	0.188675	1.847	-0.02364	0.0472906
2.6793	-0.04135	0.021259	2.0319	0.16755	0.172803	1.8844	-0.06454	0.0935443
2.7178	0.01906	-0.003564	2.0415	0.20767	0.192967	1.9093	-0.06101	0.0699753
2.7426	0.03866	-0.0341	2.0917	0.26812	0.0582964	1.9205	-0.08135	0.143525
2.7576	-0.0044	-0.000432	2.1244	0.24805	-0.018353	1.9313	-0.1002	0.142779
2.7587	0.03026	-0.013995	2.1478	0.21891	-0.0675759	1.9236	-0.12213	0.128996
2.7608	0.0201	0.008363	2.1614	0.16951	-0.0884999	1.9291	-0.11631	0.169155
2.7631	0.00525	-0.001719	2.1932	0.17299	-0.113554	1.9281	-0.10289	0.143654
2.7702	0.00587	0.018135	2.2173	0.08932	-0.123995	1.9281	-0.12013	0.132939
2.75	0.03063	-0.021694	2.2434	0.0036	-0.0978959	1.9296	-0.09309	0.125999
2.761	0.00462	0.044294	2.2537	0.02456	-0.0830909	1.9274	-0.1127	0.155191
2.7552	0.02536	0.023562	2.288	0.04694	-0.0833929	1.9306	-0.14355	0.172063
2.8352	0.08495	-0.160127	2.3067	0.01867	-0.0671099	1.926	-0.14119	0.168568
2.8746	0.08749	-0.183408	2.3296	0.09579	-0.147146	1.924	-0.15408	0.17526
2.8898	0.05969	-0.147359	2.3516	0.04493	-0.120075	1.9182	-0.15512	0.155603
2.958	0.08314	-0.134772	2.3713	0.00949	-0.112743	1.9242	-0.18095	0.149108
2.9849	0.07551	-0.15866	2.3995	0.01528	-0.0394018	1.9263	-0.14097	0.13407
3.0212	0.08112	-0.147366	2.4235	-0.0079	-0.0545459	1.9288	-0.17147	0.148175
3.0557	0.07242	-0.178118	2.4711	-0.00727	-0.0572559	1.9236	-0.12839	0.167082
3.0996	0.06135	-0.246755	2.5115	0.01216	-0.0637019	1.9272	-0.16108	0.139672
3.1344	0.05776	-0.242005	2.5379	0.02937	-0.0914289	1.9336	-0.12236	0.130503
3.1344	0.03325	-0.300128	2.5494	0.01972	-0.0625499	1.9299	-0.06016	0.140082
3.1297	0.03136	-0.297315	2.5592	0.09949	-0.148788	1.939	-0.14831	0.170732
3.16	0.01778	-0.334568	2.5941	0.19732	-0.0539509	1.9699	-0.21285	0.161891
3.2038	-0.138	-0.281321	2.6338	0.22575	0.0061825	2.0232	-0.23897	0.0997993
3.2193	-0.17171	-0.240876	2.6429	0.22799	0.0695563	2.0433	-0.24475	0.0768333
3.231	-0.18643	-0.140962	2.669	0.22274	0.051081	2.0694	-0.24566	0.125116
3.2585	-0.18018	-0.104407	2.6809	0.22308	0.0939657	2.0972	-0.21834	0.105081
3.2866	-0.14635	-0.050727	2.7118	0.20304	0.19826	2.1234	-0.10415	0.0692723
3.3173	-0.14601	-0.052718	2.7197	0.18869	0.171139	2.1682	-0.00789	-0.0123482
3.3432	-0.09041	-0.029613	2.7342	0.12595	0.165181	2.1923	-0.02174	-0.0164237
3.3656	-0.05191	-0.006794	2.7635	0.04951	0.177423	2.2162	-0.02649	-0.058598
3.396	-0.05202	0.003944	2.7877	0.04961	0.196079	2.2192	-0.02182	-0.118163
3.4073	-0.02627	-0.017831	2.8032	0.05417	0.184522	2.2473	-0.0247	-0.0803321
3.4621	0.06815	-0.0978895	2.8223	0.01452	0.129067	2.2876	-0.07645	-0.119322
3.5097	0.06478	-0.0892207	2.8294	0.00202	0.122005	2.3131	-0.06739	-0.0592219
3.5327	0.07288	-0.15947	2.8397	0.0048	0.156819	2.3438	-0.03116	-0.113017
3.5677	0.06905	-0.130053	2.8214	0.01505	0.146009	2.3508	-0.09727	-0.108771
3.603	0.07968	-0.142653	2.832	-0.02196	0.132143	2.4003	-0.22611	-0.249441
3.6401	0.08392	-0.196153	2.8424	-0.01143	0.13019	2.4415	-0.18225	-0.180921
3.6612	0.0747	-0.134206	2.8475	0.01138	0.161435	2.4573	-0.22907	-0.172843
3.7183	0.07925	-0.110238	2.8512	-0.03309	0.0487196	2.474	-0.264	-0.125429
3.7448	0.06512	-0.165195	2.8671	-0.0194	0.0036741	2.5042	-0.2879	-0.068317
3.7712	0.07589	-0.173301	2.8769	-0.05435	-0.0092254	2.5244	-0.30676	0.0185812
3.7803	0.07794	-0.133561	2.8988	-0.0467	0.0395908	2.5473	-0.30849	0.028174
3.8201	0.0851	-0.150555	2.9107	-0.03798	0.0047268	2.5501	-0.32345	0.0592722
3.8694	0.07709	-0.195516	2.9234	-0.00646	-0.0276893	2.5562	-0.28231	0.0616277
3.8964	0.04399	-0.314359	2.9309	-0.02091	-0.0290672	2.5659	-0.27792	0.0441468
3.9204	-0.08392	-0.339712	2.9606	-0.04116	-0.0414786	2.5898	-0.28563	0.0044388
3.9444	-0.16719	-0.195887	2.9771	0.00293	-0.101116	2.6017	-0.29585	0.0069766
3.9672	-0.16298	-0.190736	2.986	-0.02264	-0.0596059	2.6277	-0.29534	-0.0478448
4.0149	-0.16917	-0.212229	3.0214	-0.01142	0.0500479	2.6288	-0.29855	0.0073278
4.0178	-0.17061	-0.218235	3.0643	-0.02287	0.0820229	2.638	-0.31844	-0.0607037
4.0399	-0.16921	-0.164667	3.0698	-0.02764	0.076686	2.6501	-0.2402	-0.052436
4.0769	-0.16259	-0.079589	3.0978	-0.01382	0.155612	2.6657	-0.24562	-0.164752
4.1283	-0.16137	-0.181902	3.1335	-0.02293	0.0836891	2.6654	-0.2616	-0.198446
4.1273	-0.16633	-0.179111	3.1594	-0.01394	0.128205	2.7248	-0.2926	-0.0233899
4.1485	-0.13427	-0.055286	3.2196	0.04032	0.206573	2.7561	-0.29462	-0.037207
4.1751	-0.01088	-0.042829	3.2579	0.01687	0.256413	2.7898	-0.26929	0.0329578
4.2005	0.04676	-0.0915113	3.2693	0.00652	0.11448	2.8179	-0.26586	0.0619867
4.2343	0.07892	-0.161956	3.2984	0.06849	0.152892	2.8495	-0.29981	0.0373816
4.2502	0.07955	-0.165332	3.3439	0.02097	0.166721	2.8523	-0.22966	0.11652
4.3069	0.08845	-0.20441	3.3682	0.09088	0.198753	2.8795	-0.2407	0.0909973
4.3449	0.09566	-0.207115	3.393	0.12622	0.202323	2.9063	-0.19219	0.0853563
4.3672	0.08893	-0.209245	3.4204	0.16231	0.197256	2.9284	-0.20131	0.16035
4.3992	0.08763	-0.199249	3.4372	0.12705	0.200124	2.9873	-0.15595	0.134987
4.4289	0.08936	-0.198697	3.4592	0.11396	0.175838	3.0357	-0.15346	0.125838
4.4832	0.09999	-0.215243	3.4709	0.13442	0.193488	3.0458	-0.11892	0.130077
4.5056	0.09203	-0.253713	3.4965	0.11742	0.218886	3.0496	-0.17566	0.11341
4.5523	0.05126	-0.338631	3.5024	0.12726	0.198898	3.0845	-0.19103	0.121985
4.5806	0.00586	-0.37553	3.5255	0.12489	0.201682	3.091	-0.22619	0.174102
4.6127	-0.01658	-0.388702	3.5469	0.09856	0.234104	3.1006	-0.24708	0.101783
4.6329	-0.12984	-0.28428	3.5602	0.11165	0.207208	3.0979	-0.22373	0.103793
4.6676	-0.15092	-0.251988	3.5833	0.15981	0.192968	3.1077	-0.25284	0.148527
4.7076	-0.1549	-0.191896	3.5974	0.15981	0.194391	3.1359	-0.31656	-0.059912
4.7344	-0.14616	-0.238992	3.6193	0.15097	0.213896	3.1495	-0.31241	-0.0558752
4.737	-0.15132	-0.227145	3.629	0.1583	0.247671	3.1549	-0.3058	-0.0131648
4.745	-0.14586	-0.159126	3.6488	0.11939	0.183309	3.1771	-0.26765	-0.0881966
4.7703	-0.01975	-0.0616694	3.6657	0.12234	0.221048	3.2053	-0.28762	-0.048991
4.8112	-0.0013	-0.0600539	3.6782	0.11725	0.154027	3.2372	-0.29918	-0.0109491
4.8562	0.01664	-0.0646247	3.7129	0.17959	0.162604	3.275	-0.29196	-0.0525296
4.9092	0.08496	-0.110363	3.7269	0.15326	0.220404	3.2957	-0.28629	-0.0409273
4.9166	0.04449	-0.0751125	3.7541	0.09784	0.228504	3.3319	-0.29732	-0.0881838
4.9679	0.0297	-0.0706323	3.7661	0.14663	0.173652	3.3485	-0.31481	-0.0743191
4.9866	0.05617	-0.107859	3.8021	0.07676	0.165586	3.3869	-0.2863	0.0592399
5.0277	0.10096	-0.187433	3.8072	-0.02063	0.159104	3.4094	-0.24055	0.0592269
5.0884	0.09441	-0.179278	3.8252	-0.00255	0.176287	3.4153	-0.26585	0.0470427
5.1516	0.09921	-0.262704	3.8445	0.01394	0.174026	3.4046	-0.23582	0.10125
5.192	0.07018	-0.337575	3.8614	-0.00822	0.238113	3.4151	-0.26687	0.0168666
5.2123	0.04631	-0.353452	3.8671	0.01352	0.16158	3.4179	-0.30776	-0.0027657
5.2438	-0.0141	-0.396009	3.8833	0.02857	0.206088	3.4535	-0.3047	-0.064093
5.2779	0.02717	-0.382397	3.9034	0.00657	0.182267	3.532	-0.27795	0.0165233
5.3116	-0.02021	-0.404454	3.913	0.00901	0.219108	3.5542	-0.28785	-0.0166868
5.3302	-0.0588	-0.399684	3.9287	0.01933	0.237251	3.5582	-0.26395	-0.0440515
5.3416	-0.10507	-0.354476	3.9398	0.04724	0.216154	3.6029	-0.26265	0.0958453
5.3508	-0.14162	-0.291507	3.9569	0.1207	0.174237	3.6377	-0.29355	0.0276944
5.3617	-0.15938	-0.259012	4.0103	0.17123	0.178998	3.6923	-0.29898	-0.0127888
5.3717	-0.15078	-0.137924	4.0208	0.16708	0.167898	3.7122	-0.28376	-0.0322536
5.4035	-0.10456	-0.0764645	4.0735	0.17975	0.180963	3.7171	-0.28615	0.0053452
5.439	-0.08945	-0.048566	4.1043	0.2084	0.0813753	3.732	-0.31095	-0.0250452
5.4611	-0.04296	-0.051139	4.1198	0.18886	0.111974	3.7785	-0.21039	0.111
5.4812	-0.07443	-0.041688	4.1253	0.1745	0.0743531	3.7972	-0.25638	0.0812553
5.505	-0.03663	-0.023756	4.1608	0.20168	0.0428937	3.8218	-0.20035	0.136161
5.5332	0.01038	-0.046313	4.1667	0.18868	-0.0362313	3.8356	-0.1652	0.131888
5.5911	0.04289	-0.057799	4.1855	0.19661	0.0080512	3.8581	-0.10706	0.115777
			4.2108	0.21919	0.0508103	3.8539	-0.10198	0.0815013
			4.2187	0.178	-0.0676059	3.9417	-0.1742	0.119411
			4.2427	0.17753	-0.0283915	3.9968	-0.21093	0.142439
			4.2731	0.17595	0.0009414	4.0309	-0.14646	0.165083
			4.2816	0.18916	-0.0230374	4.0183	-0.14987	0.122683
			4.3084	0.20197	0.0180153	4.0501	-0.0934	0.0426217
			4.3198	0.2092	0.0070221	4.0956	-0.04862	-0.0396426
			4.3372	0.17827	0.0149622	4.1162	-0.02747	-0.0887204
			4.3533	0.17061	-0.0813289	4.1313	-0.0568	-0.12367
			4.3742	0.20377	0.0361421	4.1481	-0.08726	-0.225035
			4.394	0.18316	-0.0061226	4.1773	-0.09285	-0.19933
			4.4101	0.15329	-0.0462958	4.1995	-0.11001	-0.214444
			4.4187	0.16082	-0.0547309	4.2462	-0.15891	-0.237385
			4.4339	0.18911	0.0053675	4.2728	-0.23935	-0.220081
			4.4839	0.14963	-0.0687559	4.3132	-0.25458	-0.125125
			4.5076	0.07114	-0.103154	4.3484	-0.30404	-0.0417467
			4.5377	0.08898	-0.0347587	4.3989	-0.28793	0.0189261
			4.5418	0.01629	-0.0011299
			4.578	0.01083	0.0037498
			4.6032	0.00171	-0.0076333
			4.6319	0.00344	0.0056223
			4.6547	0.02086	-0.0198954
			4.6718	0.01783	-0.0338101
			4.69	0.0357	0.0162829
			4.7027	-0.02676	0.0123053
			4.7058	-0.01983	-0.0063087
			4.6921	0.0014	-0.0255794
			4.703	-0.01413	-0.0409597
			4.7166	0.01416	-0.0438474
			4.7338	0.01377	0.0263336
			4.7695	-0.01292	-0.0387497
			4.7903	0.05422	-0.0889699
			4.7936	0.03913	-0.0489444
			4.8201	0.03386	-0.0137891
			4.8447	0.05078	-0.0748149
			4.8594	0.04447	-0.0474324
			4.901	0.05041	-0.0497547
			4.9336	0.07695	-0.0783899
			4.9478	0.02476	-0.0843669
			4.961	0.0765	-0.0369292
			4.9827	0.0674	-0.0533109
			4.9911	0.02324	0.0095345
			5.0142	-0.00419	-0.0107383
			5.0322	0.01767	-0.0628869
			5.0536	0.00306	-0.0029008
			5.0589	0.00541	0.0311844
			5.0818	-0.01137	0.0465667
			5.0921	-0.02635	0.0849516
			5.1019	-0.03043	0.126911
			5.1124	-0.01088	0.138497
			5.131	-0.02231	0.109403
			5.1492	-0.02613	0.12919
			5.1662	-0.00342	0.0620533
			5.1952	0.01269	0.074368
			5.2192	0.00326	0.0413036
			5.2632	-0.01896	0.128506
			5.2915	-0.02533	0.137364
			5.3173	-0.01719	0.135432
			5.34	-0.0279	0.146726
			5.3736	-0.01763	0.181908
			5.3863	0.00679	0.225688
			5.414	0.04661	0.264113
			5.4392	0.0756	0.300983
			5.4731	-0.03099	0.190717
			5.4866	0.01124	0.231519
			5.4863	-0.01494	0.236107
			5.5121	-0.00457	0.184232
			5.532	-0.03475	0.179614
			5.5483	-0.04169	0.0994812
			5.5552	-0.01777	0.125465
			5.5867	-0.03636	0.183309
			5.6053	-0.01508	0.173396
			5.6191	-0.04189	0.149208
			5.6344	-0.04035	0.131711

## Sheet: Fig. 2b M2 x-r
Fig. 2b M2 Displacement (x)-Rotations (r)
#1		#2		#3		#4		#5		#6		#7		#8		#9		#10		#11		#12		#13		#14		#15		#16		#17		#18		#19		#20		#21		#22		#23		#24		#25
x [µm]	r [rev.]	x [µm]	r [rev.]	x [µm]	r [rev.]	x [µm]	r [rev.]	x [µm]	r [rev.]	x [µm]	r [rev.]	x [µm]	r [rev.]	x [µm]	r [rev.]	x [µm]	r [rev.]	x [µm]	r [rev.]	x [µm]	r [rev.]	x [µm]	r [rev.]	x [µm]	r [rev.]	x [µm]	r [rev.]	x [µm]	r [rev.]	x [µm]	r [rev.]	x [µm]	r [rev.]	x [µm]	r [rev.]	x [µm]	r [rev.]	x [µm]	r [rev.]	x [µm]	r [rev.]	x [µm]	r [rev.]	x [µm]	r [rev.]	x [µm]	r [rev.]	x [µm]	r [rev.]
0	0	0	0	0	0	0	0	0	0	0	0	0	0	0	0	0	0	0	0	0	0	0	0	0	0	0	0	0	0	0	0	0	0	0	0	0	0	0	0	0	0	0	0	0	0	0	0	0	0
0.0366	0.008594	0.02058	-0.002952	0.0178	0.028771	0.0672	0.04032	0.0203	-0.007514	0.0299	0.093556	0.0424	-0.0506775	0.0294	0.036488	0.0402	-0.136459	0.0152	0.08809	0.0321	0.036543	0.0261	-0.030487	0.0268	-0.006598	0.0321981	0.0318655	0.0383	-0.019765	0.0457	0.000728	0.0061	-0.0702269	0.0276124	0.098391	-0.0034	0.092419	0.0349654	0.0615947	0.0211	0.015925	0.0237957	-0.00145769	0.0258	-0.006756	0.025	0.000647	0.001	0.0222303
0.0795	-0.003019	0.056	0.106509	0.0268	0.026743	0.1105	0.098108	0.0299	0.054048	0.0572	0.169214	0.0672	-0.110094	0.0358	0.052918	0.0873	-0.189152	0.044	0.139394	0.0713	0.070442	0.0437	0.081219	0.0488	-0.018954	0.0731629	0.0765009	0.0732	0.027341	0.0959	0.025668	0.0921	-0.220671	0.0919966	0.207658	0.0036	0.125848	0.0397073	0.0302542	0.0247	0.038659	0.0698983	-0.0490492	0.0661	0.049865	0.0604	0.031885	0.0086	0.0520776
0.1128	0.034125	0.09164	0.185915	0.0403	0.037306	0.1479	0.155503	0.0411	0.047933	0.0805	0.213836	0.0894	-0.122042	0.0574	0.139113	0.1009	-0.222011	0.0605	0.221984	0.1458	0.109453	0.0375	0.319517	0.0639	-0.073782	0.0981141	0.109808	0.1021	0.137282	0.1135	0.043143	0.1675	-0.280816	0.136675	0.266656	0.0075	0.146919	0.0848266	0.0908516	0.0497	0.057465	0.0899307	0.0321101	0.1003	0.097308	0.0988	0.065339	0.0493	0.0097744
0.1381	0.086281	0.13338	0.131605	0.0453	0.054836	0.1476	0.156852	0.0519	0.078951	0.0981	0.231437	0.1183	-0.0944588	0.073	0.21164	0.0474	-0.272978	0.1158	0.212704	0.1737	0.136581	0.0557	0.347097	0.1066	-0.18782	0.115943	0.174255	0.1146	0.167992	0.1574	0.029286	0.2016	-0.24136	0.202886	0.297451	0.0188	0.185911	0.129421	0.173378	0.0757	-0.010619	0.0982988	0.135527	0.1375	0.165966	0.1321	0.060837	0.0669	0.0528896
0.1731	0.15066	0.17208	0.146325	0.0382	0.05232	0.1985	0.388455	0.1349	0.099732	0.1192	0.227383	0.1463	-0.102547	0.0871	0.27385	0.0838	-0.263425	0.115	0.333924	0.2058	0.298811	0.0774	0.396027	0.1304	-0.213548	0.138751	0.151217	0.1463	0.040675	0.1945	0.061299	0.2189	-0.202525	0.151582	0.574582	0.0484	0.18676	0.169386	0.241969	0.1196	0.05689	0.125292	0.150654	0.1835	0.238312	0.1559	0.134966	0.092	0.0881696
0.2085	0.045604	0.20624	0.235845	0.0422	0.032218	0.2354	0.412182	0.1638	0.053344	0.1192	0.198219	0.174	-0.0672061	0.079	0.38235	0.115	-0.24609	0.1659	0.419184	0.2387	0.372651	0.1117	0.356337	0.1453	-0.204246	0.153329	0.0545838	0.191	0.189892	0.2052	0.03661	0.2336	-0.187807	0.283607	0.533473	0.0895	0.271628	0.19488	0.273077	0.1526	0.062263	0.183433	0.207437	0.2316	0.323405	0.1855	0.176823	0.1229	0.0979566
0.218	0.076687	0.23852	0.325475	0.0494	0.043164	0.2802	0.340751	0.1796	0.061462	0.124	0.198854	0.2182	-0.0213827	0.1052	0.42138	0.162	-0.30708	0.2019	0.465884	0.2713	0.457711	0.1217	0.362407	0.1734	-0.12126	0.168828	0.0289063	0.2211	0.152932	0.2359	0.056913	0.2824	-0.0812246	0.19769	0.498718	0.11	0.373275	0.209257	0.217052	0.1785	0.064053	0.198757	0.315985	0.2845	0.363789	0.2089	0.280313	0.1523	0.131886
0.244	0.048833	0.26041	0.343935	0.0798	0.09791	0.3326	0.354796	0.2078	0.097196	0.1285	0.160769	0.2521	0.0457237	0.1509	0.46697	0.2028	-0.235453	0.2333	0.479824	0.3006	0.484081	0.1541	0.395437	0.204	-0.043362	0.192548	0.0684429	0.2564	0.247812	0.265	0.10139	0.3536	-0.0104886	0.255866	0.529796	0.1647	0.477452	0.211021	0.255763	0.2024	0.09885	0.245842	0.361932	0.3192	0.408426	0.2421	0.367913	0.1903	0.213658
0.2669	0.104259	0.27356	0.408345	0.1053	0.149885	0.3737	0.451835	0.265	0.105743	0.131	0.168524	0.2966	0.0437237	0.2091	0.52397	0.2243	-0.199799	0.2651	0.488554	0.3332	0.522511	0.1749	0.386777	0.2422	-0.017742	0.222997	0.097167	0.2772	0.257052	0.2973	0.205307	0.371	0.0163861	0.277831	0.623886	0.1932	0.496859	0.212926	0.237564	0.2234	0.125928	0.279064	0.419333	0.3396	0.415613	0.291	0.459953	0.2193	0.259327
0.3043	0.193715	0.29234	0.364235	0.1306	0.201877	0.3879	0.379847	0.2844	0.145787	0.136	0.180655	0.3206	0.0451797	0.2678	0.68181	0.2336	-0.0563659	0.2902	0.474104	0.3857	0.522311	0.1904	0.387257	0.2798	0.001556	0.268456	0.113132	0.3131	0.267752	0.3214	0.266417	0.3973	0.0492911	0.328659	0.710499	0.2201	0.497037	0.214951	0.227329	0.2526	0.06198	0.30648	0.438289	0.372	0.485769	0.3162	0.457723	0.2381	0.282343
0.3476	0.214535	0.33122	0.401795	0.1275	0.263804	0.4352	0.421463	0.3174	0.182609	0.1782	0.382287	0.3471	0.0558127	0.3259	0.73785	0.3012	0.051318	0.3287	0.501484	0.4153	0.551711	0.2801	0.339357	0.3221	-0.014919	0.290268	0.113316	0.3534	0.280512	0.3458	0.243547	0.4213	0.10107	0.423576	0.824583	0.285	0.555502	0.222204	0.221137	0.2624	0.028452	0.346408	0.483656	0.3852	0.497651	0.3481	0.496983	0.2656	0.401639
0.3621	0.317848	0.36709	0.450985	0.1606	0.290101	0.472	0.453352	0.3212	0.184059	0.2115	0.397078	0.3811	0.0810117	0.3622	0.81459	0.3379	0.110546	0.3587	0.591154	0.4435	0.480171	0.2775	0.380247	0.3693	-0.068498	0.330533	0.123944	0.3928	0.288412	0.3671	0.260597	0.4662	0.186693	0.395398	0.923374	0.3062	0.582862	0.202228	0.259878	0.2869	-0.02022	0.39054	0.491504	0.4094	0.521212	0.3892	0.542763	0.2943	0.373655
0.3655	0.383208	0.40741	0.488825	0.1728	0.35343	0.5043	0.475603	0.3405	0.198284	0.2263	0.535434	0.4024	0.126327	0.3898	0.78273	0.376	0.116602	0.4094	0.707864	0.4812	0.542961	0.2951	0.365257	0.4018	-0.099895	0.410105	0.178409	0.4201	0.301952	0.3125	0.209017	0.4937	0.161632	0.413401	0.809795	0.3369	0.594811	0.212821	0.212891	0.3222	-0.032544	0.420978	0.547584	0.4322	0.558864	0.4118	0.712553	0.3046	0.402584
0.3679	0.357748	0.44571	0.534075	0.1741	0.347889	0.529	0.481666	0.3612	0.227151	0.2653	0.573424	0.4222	0.159775	0.4197	0.81372	0.4055	0.114302	0.4237	0.737894	0.5069	0.715741	0.3138	0.402817	0.451	-0.217889	0.402379	0.241926	0.4443	0.354072	0.3265	0.163977	0.5356	0.148146	0.467839	0.820776	0.3345	0.616696	0.207411	0.236676	0.3599	-0.067396	0.459011	0.580415	0.4699	0.614614	0.4357	0.759253	0.3076	0.425522
0.3684	0.454458	0.46575	0.597335	0.1798	0.390358	0.5572	0.524892	0.39	0.290097	0.3006	0.62384	0.4602	0.197318	0.4562	0.87274	0.4315	0.147382	0.4503	0.751644	0.5282	0.810991	0.3563	0.428207	0.4881	-0.23053	0.438599	0.245876	0.4779	0.417472	0.3563	0.073329	0.5509	0.35892	0.437949	0.742708	0.3722	0.669193	0.289398	0.385059	0.3843	-0.143055	0.488425	0.570912	0.5096	0.576729	0.4782	0.743313	0.3136	0.475612
0.3765	0.428448	0.49506	0.575285	0.2134	0.413884	0.5878	0.623241	0.4414	0.346225	0.3448	0.828268	0.4628	0.257979	0.4816	0.94569	0.4697	0.167385	0.453	0.650484	0.5208	0.846721	0.3902	0.464097	0.5166	-0.068392	0.456662	0.293775	0.5019	0.451912	0.3931	0.181587	0.5814	0.543425	0.497238	0.712497	0.3903	0.674614	0.329306	0.403032	0.4308	-0.071884	0.51211	0.58166	0.5216	0.653123	0.5031	0.821913	0.3544	0.522088
0.382	0.409878	0.50746	0.591845	0.2323	0.506989	0.6123	0.761185	0.4593	0.613243	0.3728	0.770961	0.5376	0.258925	0.5103	1.01403	0.5047	0.203434	0.4833	0.821134	0.5684	0.842791	0.4227	0.480827	0.5419	0.021049	0.502377	0.425329	0.5502	0.589012	0.4024	0.289447	0.616	0.620956	0.585069	0.834267	0.4109	0.699526	0.344183	0.369758	0.467	-0.013317	0.560123	0.676893	0.5359	0.732896	0.5442	0.837333	0.3844	0.448837
0.3743	0.286536	0.53452	0.558845	0.2584	0.471583	0.6318	0.769809	0.454	0.710142	0.3914	0.836238	0.5725	0.260683	0.5311	1.02456	0.5291	0.264498	0.4977	0.800194	0.5888	0.889551	0.4643	0.546787	0.569	0.061214	0.542605	0.468381	0.5811	0.725322	0.4192	0.248187	0.6428	0.625722	0.604405	0.886089	0.4364	0.782426	0.413555	0.364962	0.4813	0.026427	0.592176	0.824195	0.5405	0.832676	0.5694	0.797023	0.4166	0.523759
0.3653	0.499798	0.57069	0.542815	0.3022	0.452794	0.6387	0.835739	0.479	0.712811	0.4067	0.915698	0.6077	0.293896	0.5849	1.02823	0.5665	0.280493	0.535	0.833684	0.6033	0.837441	0.5037	0.654157	0.595	0.084571	0.576333	0.539675	0.6137	0.740842	0.4928	0.327317	0.6524	0.605279	0.582491	0.911085	0.4676	0.789787	0.440691	0.382395	0.5035	0.050394	0.607074	0.842329	0.5742	0.858276	0.5827	0.883253	0.4581	0.612779
0.3707	0.471698	0.58811	0.571695	0.3361	0.449362	0.683	0.834379	0.5021	0.739447	0.4253	0.905548	0.6543	0.453638	0.6047	1.09682	0.6151	0.192989	0.5559	0.874234	0.6095	0.874861	0.5375	0.755857	0.6056	0.076772	0.606638	0.643069	0.6605	0.791122	0.508	0.178217	0.6778	0.510973	0.588467	0.939189	0.5161	0.753814	0.477536	0.374034	0.5161	-0.079906	0.632604	0.939633	0.5963	0.866986	0.6164	0.841013	0.5062	0.692258
0.386	0.432058	0.60316	0.583435	0.3533	0.423496	0.7269	0.848219	0.5292	0.790703	0.4404	0.837378	0.6983	0.460586	0.6212	1.12377	0.6354	0.242922	0.582	0.794494	0.6352	0.764831	0.576	0.867747	0.6317	0.041888	0.650217	0.714706	0.6972	0.821492	0.514	0.109175	0.6687	0.363694	0.649009	0.882118	0.5329	0.859456	0.512262	0.398711	0.5417	-0.058809	0.666836	0.979412	0.6287	0.881876	0.6537	0.848633	0.5452	0.783023
0.3915	0.394618	0.62787	0.661065	0.3803	0.50303	0.7697	0.925039	0.5648	0.923605	0.4604	0.876418	0.7304	0.599856	0.6469	1.14023	0.646	0.231201	0.617	0.770494	0.654	0.678441	0.6064	0.966887	0.6704	-0.001973	0.682234	0.764213	0.6971	0.818992	0.5592	0.067099	0.6776	0.358312	0.702807	0.921885	0.5439	0.838178	0.556499	0.461591	0.5893	-0.024573	0.727244	0.914753	0.6608	0.928296	0.6941	0.815703	0.5818	0.801059
0.3886	0.368218	0.63198	0.725365	0.4099	0.584493	0.7935	0.958459	0.5807	0.946065	0.4825	0.935258	0.7661	0.606234	0.6563	1.23097	0.6429	0.317661	0.6597	0.889394	0.7041	0.627871	0.6293	1.14114	0.7043	0.083608	0.701139	0.82644	0.7273	0.777732	0.5889	0.096626	0.7276	0.45588	0.710833	0.98025	0.5774	0.886086	0.591708	0.459559	0.6151	0.022827	0.764447	0.891878	0.6925	0.979876	0.7423	0.738173	0.6036	0.866149
0.3901	0.386248	0.64227	0.801325	0.4402	0.625848	0.8222	0.956919	0.5953	0.994515	0.4965	0.965578	0.8043	0.66461	0.6689	1.33685	0.6926	0.346396	0.6921	0.984204	0.7132	0.728601	0.6681	1.12605	0.7548	0.172359	0.748142	0.807612	0.754	0.690492	0.6058	0.371387	0.7847	0.554007	0.710635	1.01557	0.6115	0.901326	0.591234	0.523008	0.6427	0.060028	0.799298	0.899529	0.718	1.03454	0.7698	0.777263	0.6315	0.942189
0.3868	0.420168	0.67196	0.820775	0.4779	0.820175	0.849	0.986119	0.6362	1.04658	0.534	0.960538	0.8342	0.765675	0.6981	1.38747	0.7242	0.47809	0.7061	0.938404	0.7506	0.808331	0.7135	1.06403	0.792	0.133613	0.770178	0.76933	0.7771	0.608352	0.641	0.410867	0.8089	0.638099	0.727635	1.06823	0.6436	0.913536	0.586427	0.522784	0.6661	0.072607	0.824779	0.854368	0.7728	1.07844	0.7992	0.856083	0.6663	0.950818
0.3825	0.392228	0.69604	0.853885	0.5097	0.898055	0.8932	1.03462	0.6477	1.07411	0.5752	1.03351	0.8646	0.865946	0.7234	1.44539	0.7627	0.496963	0.7433	0.914544	0.7729	0.832751	0.7345	0.995307	0.8309	0.059993	0.844821	0.695697	0.8098	0.764962	0.6714	0.514027	0.8564	0.64549	0.761273	1.12829	0.6782	0.853336	0.616897	0.558341	0.6968	0.082291	0.854439	0.855889	0.7943	1.21368	0.8275	0.871373	0.6923	1.14877
0.4145	0.388088	0.70906	0.844405	0.5465	0.930715	0.9425	1.03813	0.6441	1.11394	0.6181	1.02199	0.8851	0.983946	0.7595	1.46838	0.7873	0.52515	0.7745	0.871444	0.7852	0.792671	0.774	0.945947	0.8623	0.10192	0.846658	0.678447	0.8488	0.785492	0.6999	0.756237	0.8858	0.667731	0.818206	1.22487	0.6998	0.848	0.658418	0.791292	0.7613	0.134383	0.877701	0.896987	0.8105	1.11449	0.8561	0.957073	0.7308	1.22415
0.4552	0.466528	0.7253	0.835525	0.5732	0.958375	0.963	1.06087	0.6495	1.13817	0.6552	1.04529	0.9289	1.01921	0.7877	1.49658	0.8191	0.502741	0.8076	0.869644	0.8395	0.908301	0.8189	0.951777	0.8937	0.133749	0.851562	0.734453	0.893	0.834972	0.7512	0.787697	0.918	0.684291	0.829821	1.39442	0.7008	0.898396	0.673513	0.846923	0.786	0.11634	0.941654	0.861583	0.8177	1.06368	0.8872	1.03118	0.7777	1.32495
0.4829	0.442278	0.74518	0.875515	0.6096	0.979635	0.992	1.09119	0.6628	1.15931	0.6785	0.991718	0.959	1.12528	0.8307	1.47853	0.8723	0.515713	0.8553	0.927674	0.8426	0.967461	0.8299	1.11152	0.9401	0.13615	0.899669	0.732001	0.9447	0.910692	0.7928	0.836927	0.9451	0.694908	0.853895	1.39403	0.764	1.04522	0.685127	0.933237	0.8096	0.10698	0.986399	0.91209	0.8337	1.06879	0.9193	1.09791	0.8054	1.43652
0.5295	0.466718	0.76584	0.884545	0.6303	0.948795	1.0093	1.08022	0.7472	1.19278	0.7135	1.02098	0.9969	1.18826	0.8812	1.4893	0.9029	0.548169	0.8883	0.978614	0.8681	1.03306	0.8468	1.14358	0.9833	0.118229	0.953796	0.797105	0.9733	0.945072	0.801	0.895697	0.9747	0.71153	0.891397	1.35925	0.7418	1.15946	0.713058	0.963356	0.829	0.129291	0.996666	0.995162	0.8536	1.04922	0.9544	1.12779	0.8435	1.54171
0.5601	0.575948	0.78276	0.916905	0.6376	0.973275	1.0756	1.09614	0.7976	1.25141	0.7353	1.08218	1.0392	1.19756	0.8929	1.51373	0.9365	0.53879	0.9012	1.11391	0.9027	1.0122	0.8414	1.24326	1.0011	0.121094	0.969988	0.781212	0.994	0.941902	0.8284	0.927387	1.0056	0.680781	0.946954	1.39019	0.9004	1.52966	0.742046	1.02198	0.8357	0.281409	0.99971	1.10869	0.8854	1.08116	0.9764	1.1466	0.8465	1.41418
0.5697	0.594368	0.79791	0.914025	0.6635	1.02523	1.1411	1.18858	0.7996	1.3313	0.7522	1.19582	1.0602	1.15851	0.9271	1.61066	0.957	0.589377	0.9421	1.18411	0.9189	1.09847	0.8642	1.26124	1.0216	0.131123	1.00135	0.767346	0.9926	1.21945	0.8754	0.899077	1.0399	0.763333	0.983619	1.45181	0.7883	1.25709	0.773191	1.02059	0.8858	0.263333	1.03069	1.07563	0.9033	1.04999	1.0312	1.27923	0.8696	1.38104
0.6047	0.612788	0.81348	0.956125	0.6997	1.04608	1.1724	1.41034	0.8181	1.33774	0.7734	1.34578	1.0949	1.1953	0.9307	1.68735	0.9771	0.638609	0.9759	1.20585	0.9536	1.22862	0.8941	1.32725	1.0492	0.163369	1.04891	0.845787	1.0167	1.28975	0.9123	0.922947	1.1011	0.879115	0.99165	1.46882	0.7887	1.2524	0.800349	1.0926	0.9155	0.253726	1.03634	1.13722	0.938	1.12323	1.0724	1.28828	0.8862	1.38231
0.6346	0.608908	0.82977	0.978525	0.7366	1.06532	1.1727	1.58501	0.8173	1.44937	0.804	1.31215	1.119	1.19818	0.9575	1.75402	1.0254	0.666297	0.9922	1.2024	0.9387	1.33905	0.9137	1.36445	1.089	0.191467	1.08121	0.916332	1.0308	1.30938	0.9406	0.925967	1.1418	0.989855	1.01862	1.49136	0.8146	1.18219	0.823725	1.1477	0.9307	0.308098	1.07493	1.21386	0.984	1.23535	1.1191	1.31591	0.9127	1.3031
0.6575	0.665268	0.8482	1.04282	0.7743	1.08454	1.1878	1.72419	0.8262	1.36837	0.8388	1.39573	1.1583	1.19316	0.9611	1.74628	1.0615	0.761266	1.0121	1.20691	0.9748	1.39019	0.9443	1.43367	1.1433	0.251322	1.11742	0.918146	1.0644	1.37619	0.9664	0.943387	1.1717	1.03645	0.991841	1.49946	0.8454	1.18754	0.8544	1.1471	0.9333	0.337368	1.09899	1.18717	1.0219	1.28886	1.1521	1.32311	0.9484	1.27404
0.6943	0.631088	0.87076	1.08038	0.7939	1.13	1.2219	1.78891	0.8514	1.26124	0.8745	1.4761	1.2009	1.19991	0.9924	1.81038	1.0979	0.847279	1.0417	1.21875	1.0055	1.42867	0.9894	1.4964	1.1866	0.344944	1.14607	0.987926	1.1004	1.41245	1.0119	0.961547	1.1933	1.03185	1.00198	1.39975	0.8835	1.24106	0.866326	1.18189	0.9466	0.277781	1.13346	1.23876	1.0584	1.29748	1.1926	1.44074	0.9707	1.29364
0.7264	0.664978	0.88746	1.07323	0.8238	1.22151	1.2802	1.75037	0.8425	1.37786	0.9026	1.36228	1.2376	1.19559	1.014	1.81497	1.1437	0.843502	1.0728	1.23825	1.0159	1.4225	1.0136	1.51719	1.2281	0.455174	1.18136	1.12969	1.1271	1.48064	1.0345	0.977197	1.2015	1.08076	1.06701	1.47496	0.9155	1.37241	0.923441	1.32717	0.9303	0.393009	1.17725	1.32026	1.1069	1.40281	1.2282	1.44992	1.0113	1.30243
0.7631	0.735478	0.89648	1.08625	0.844	1.22962	1.3216	1.73554	0.9354	1.47558	0.9252	1.39365	1.2655	1.19952	1.0519	1.87109	1.1703	0.86816	1.1046	1.25129	1.0362	1.45649	1.0607	1.59563	1.2723	0.555444	1.2358	1.26312	1.1583	1.44121	1.0546	1.111	1.2593	1.03466	1.13833	1.56947	0.9489	1.41279	0.97155	1.31813	0.9398	0.34373	1.2237	1.4158	1.1317	1.45317	1.2677	1.53018	1.0419	1.31132
0.8036	0.716488	0.9026	1.17738	0.8839	1.27713	1.3852	1.74668	0.9777	1.54971	0.9575	1.38258	1.3075	1.23681	1.0789	1.90295	1.2115	0.855984	1.1178	1.29091	1.0918	1.56748	1.0869	1.66277	1.3203	0.587474	1.25839	1.40149	1.2146	1.51384	1.0805	1.17337	1.2869	1.05089	1.15542	1.7327	0.9812	1.46507	0.994992	1.38127	0.9443	0.307155	1.27385	1.52899	1.1551	1.48647	1.3177	1.53162	1.0672	1.32708
0.842	0.721048	0.93162	1.25141	0.9013	1.45242	1.4438	1.84013	0.9924	1.63799	0.968	1.41446	1.3368	1.31328	1.1154	1.93656	1.2602	0.886364	1.1545	1.31204	1.1356	1.66305	1.112	1.61368	1.3673	0.623974	1.28826	1.5757	1.2436	1.62955	1.0983	1.08953	1.3055	1.08393	1.14454	1.71021	1.0036	1.48683	1.03031	1.35337	0.9504	0.281872	1.30731	1.65333	1.1791	1.53535	1.3428	1.59116	1.0939	1.33503
0.8886	0.751278	0.96921	1.35915	0.9332	1.40508	1.4784	1.91307	1.0341	1.7352	1.0071	1.32877	1.3736	1.36274	1.1583	2.02119	1.3211	0.988542	1.1866	1.30157	1.1764	1.72907	1.1516	1.67215	1.4052	0.704674	1.33413	1.72785	1.2802	1.8063	1.1283	1.22864	1.3267	1.08474	1.10292	1.83898	1.0415	1.46634	1.06623	1.36756	0.9609	0.203647	1.33918	1.67885	1.212	1.54625	1.3733	1.58746	1.1256	1.38452
0.9262	0.733918	1.00445	1.42574	0.946	1.42531	1.5152	1.99258	1.0737	1.77127	1.0414	1.45327	1.3972	1.40866	1.1965	2.05841	1.325	0.992052	1.2143	1.31153	1.1817	1.75199	1.1753	1.72163	1.4255	0.839344	1.37081	1.85028	1.3084	1.83317	1.1783	1.25095	1.3591	1.01254	1.12781	1.84131	1.067	1.51914	1.10386	1.41433	0.9673	0.151992	1.36485	1.70991	1.2295	1.56753	1.3961	1.62138	1.1913	1.5812
0.9515	0.851708	1.04377	1.46309	0.9589	1.5862	1.5357	2.05192	1.0902	1.63204			1.445	1.55585	1.2302	2.12025	1.3601	1.04766	1.244	1.33527	1.2122	1.8316	1.1943	1.80519	1.4633	0.880244	1.43073	1.90641	1.3523	1.93568	1.21	1.08856	1.4214	1.01878	1.18013	1.67989	1.1079	1.56365	1.12503	1.35848	0.9997	0.11327	1.4037	1.71598	1.2525	1.60106	1.4355	1.6084	1.2204	1.5322
0.9859	0.941968	1.08367	1.5302	0.9946	1.75781	1.5668	2.10792	1.1118	1.67492			1.4665	1.6195	1.2395	2.26693	1.4062	1.10211	1.2745	1.40563	1.2786	1.75811	1.2314	1.87998	1.4929	0.964244	1.47147	1.9438	1.3868	2.03244	1.2339	1.06178	1.4673	1.05602	1.21925	1.59334	1.1135	1.6093	1.18293	1.34006	1.0457	0.124566	1.42426	1.74164	1.28	1.64947	1.4556	1.63866	1.252	1.5253
1.0252	1.02328	1.11483	1.61614	1.0266	1.79314	1.5978	2.30029	1.118	1.78458			1.5023	1.6213	1.2813	2.3288	1.4359	1.20636	1.2958	1.44123	1.3054	1.79523	1.2594	1.89615	1.5277	0.970634	1.4908	1.98553	1.4236	1.96307	1.2664	1.0677	1.508	0.984005	1.25	1.51197	1.1438	1.62457	1.20948	1.38504	1.0688	0.174913	1.4521	1.76571	1.3042	1.70656	1.4879	1.76182	1.2846	1.49607
1.0589	0.871558	1.13973	1.63031	1.05	1.86897	1.6255	2.42723	1.122	1.88775			1.5342	1.65327	1.3042	2.26578	1.4551	1.2898	1.3395	1.48514	1.3562	1.83609	1.282	1.8838	1.5649	0.966624	1.49528	1.97008	1.4608	1.97999	1.2752	1.1783	1.5304	1.02692	1.2786	1.62969	1.184	1.67006	1.23638	1.39401	1.0747	0.201839	1.47691	1.74447	1.3258	1.76225	1.5123	1.79955	1.3268	1.61296
1.0743	1.0226	1.17186	1.62824	1.0817	1.98416	1.6572	2.53905	1.1585	1.92371			1.5567	1.6864	1.3304	2.33727	1.4897	1.26166	1.3713	1.51875	1.3729	1.96914	1.2839	1.87229	1.5841	1.01863	1.52121	1.9409	1.4957	2.1121	1.3054	1.21077	1.5525	0.979545	1.27225	1.86002	1.2209	1.68434	1.24565	1.35832	1.0744	0.241255	1.5022	1.7306	1.3559	1.7547	1.5342	1.82059	1.3807	1.69061
1.0982	1.0891	1.19743	1.69303	1.1067	2.02002	1.6893	2.62765	1.1938	1.95854			1.5941	1.69009	1.3548	2.34526	1.5269	1.24958	1.4031	1.50434	1.4001	2.00563	1.3325	1.85394	1.6091	1.07739	1.54068	1.93693	1.5262	2.00234	1.3526	1.34571	1.5857	1.01293	1.29368	1.73697	1.2492	1.80315	1.286	1.37469	1.0806	0.194804	1.54956	1.69765	1.3672	1.87286	1.5673	1.75777	1.421	1.7422
1.143	1.15739	1.22416	1.70148	1.144	2.02302	1.7174	2.58871	1.2166	1.97393			1.6213	1.66203	1.3807	2.38204	1.5402	1.27395	1.4413	1.58166	1.4333	2.0732	1.3616	1.98358	1.6444	1.07374	1.56906	2.05471	1.562	2.04735	1.3824	1.33923	1.5916	1.05593	1.33627	1.78583	1.2723	1.88224	1.33575	1.41496	1.0714	0.189525	1.61691	1.71447	1.4022	1.91212	1.6018	1.74018	1.4744	1.75458
1.1799	1.19882	1.22832	1.62631	1.1459	2.04183	1.7551	2.58224	1.2431	1.98971			1.6509	1.70049	1.4082	2.39693	1.5491	1.39927	1.4764	1.65857	1.4946	2.06105	1.3904	2.04904	1.6705	1.09431	1.62382	2.19416	1.5947	2.09755	1.4101	1.32071	1.6192	1.10145	1.33037	1.75032	1.2966	1.96738	1.36253	1.53432	1.0613	0.160578	1.034	1.67227	1.4409	1.93414	1.636	1.82198	1.5185	1.7762
1.2327	1.23604	1.22976	1.66387	1.1535	2.07909	1.7694	2.56805	1.2777	2.06243			1.6874	1.74333	1.4317	2.42737	1.5595	1.4477	1.5027	1.68965	1.5393	2.13874	1.3949	2.15105	1.7018	1.11674	1.6821	2.37011	1.6295	2.25894	1.4506	1.31553	1.661	1.12375	1.43244	1.88863	1.3274	2.03534	1.3845	1.7109	1.0583	0.138398	1.0651	1.71846	1.4732	1.95531	1.6637	1.87977	1.5496	1.72639
1.252	1.39973	1.23111	1.72262	1.1684	2.15922	1.7902	2.53654	1.3076	2.09023			1.7032	1.80364	1.4729	2.44348	1.5851	1.45314	1.5034	1.54348	1.5342	2.30739	1.4241	2.18337	1.7389	1.13455	1.68844	2.39886	1.6672	2.33018	1.4731	1.44639	1.7074	1.17373	1.47135	1.95172	1.3654	2.1323	1.40736	1.88758	1.0522	0.136877	1.123	1.81538	1.515	2.00378	1.6979	1.84621	1.5881	1.70417
1.2789	1.43425	1.26123	1.71809	1.1772	2.28499	1.8679	2.61016	1.3319	2.06865			1.7321	1.78545	1.4941	2.48489	1.6066	1.55518	1.5369	1.49627	1.5388	2.29961	1.4652	2.15347	1.7848	1.16135	1.72968	2.40324	1.6961	2.35376	1.5331	1.5511	1.7569	1.23819	1.45875	1.72567	1.3909	2.18065	1.43054	1.89178	1.0637	0.173597	1.1644	1.87357	1.5495	2.00952	1.722	1.78161	1.6219	1.69372
1.309	1.51555	1.27915	1.76604	1.2027	2.47763	1.9072	2.74067	1.3629	2.06716			1.7635	1.72949	1.5404	2.50835	1.6396	1.584	1.586	1.50912	1.5941	2.29159	1.4962	2.16249	1.8145	1.17078	1.77464	2.46275	1.7249	2.37043	1.5605	1.56161	1.7817	1.27681	1.4765	1.78269	1.4048	2.26215	1.47869	1.87423	1.0736	0.275361	1.1931	1.75619	1.5677	1.99239	1.7688	1.84615	1.6341	1.76583
1.3471	1.58423	1.28484	1.75931	1.2346	2.44555	1.9276	2.79432	1.4099	2.10428			1.7939	1.74147	1.5746	2.57041	1.681	1.6177	1.6183	1.60447	1.5994	2.22777	1.5389	2.23364			1.81082	2.51622	1.7573	2.43016	1.6039	1.62972	1.8243	1.47759	1.49542	1.81449	1.4243	2.40919	1.48158	1.86964	1.0874	0.246167	1.2	1.753	1.6017	2.03633	1.7698	1.91026	1.6424	1.80073
1.3724	1.61796	1.32777	1.71079	1.271	2.4773	1.9731	2.86764	1.4443	2.11549			1.841	1.7719	1.5909	2.66168	1.7227	1.60425	1.6478	1.78586	1.6186	2.31842	1.5614	2.25181			1.86433	2.58883	1.7985	2.50566	1.6169	1.55255	1.8408	1.47615	1.55971	1.92029	1.4468	2.51258	1.50396	1.91435	1.112	0.346836	1.1982	1.82225	1.6354	2.05837	1.8211	1.99031	1.6573	1.93819
1.3865	1.63953	1.33756	1.71395	1.2909	2.59027	2.0416	2.9824	1.4602	2.11265			1.885	1.79217	1.6348	2.74033	1.7717	1.58084	1.6768	1.81768	1.6439	2.31702	1.5927	2.23643			1.95481	2.77265	1.8361	2.52414	1.6655	1.64706	1.906	1.29626	1.53912	1.96451	1.481	2.54768	1.5415	1.98254	1.1212	0.408629	1.2123	1.73226	1.6748	2.08731	1.8616	2.02271	1.6722	2.04246
1.4271	1.57325	1.35975	1.75998	1.3187	2.65553	2.0847	2.87612	1.4954	2.16055			1.9132	1.82156	1.6703	2.77768	1.8041	1.57819	1.7008	1.84063	1.6895	2.33915	1.6316	2.21844			1.97445	2.88844	1.8818	2.61742	1.7238	1.95578	1.9547	1.31346	1.59376	2.04399	1.5009	2.59278	1.59357	1.89972	1.1427	0.442889	1.2501	1.85074	1.7154	2.25178	1.91	2.01248	1.7081	2.04478
1.4264	1.5771	1.37717	1.7858	1.3632	2.68478	2.0877	2.89389	1.5272	2.19032			1.9545	1.87461	1.6966	2.82167	1.8514	1.65636	1.7368	1.88396	1.7097	2.35774	1.6585	2.23599			2.01018	2.91475	1.911	2.61902	1.8268	2.31109	1.9726	1.35074	1.63898	2.04572	1.5167	2.6061	1.5924	1.90215	1.1632	0.542999	1.2597	1.89292	1.7533	2.28175	1.9312	2.01782	1.7316	2.08762
1.4625	1.64437	1.38735	1.78779	1.4031	2.66606	2.0989	2.84251	1.5432	2.20227			1.9942	1.94295	1.7287	2.86616	1.8889	1.71202	1.7696	2.03551	1.7591	2.37241	1.6812	2.28664			2.02481	3.02256	1.9644	2.66543	1.9029	2.34614	2.0448	1.43567	1.66056	1.97696	1.5305	2.59261	1.61447	2.01672	1.1748	0.609979	1.2684	1.93931	1.7771	2.2805	1.9701	2.12287	1.7661	2.08564
1.4627	1.6843	1.39693	1.77424	1.443	2.73907	2.1094	2.73183	1.5619	2.27862			2.0288	2.08157	1.7626	2.91804	1.9001	1.68148	1.8026	2.13635	1.7964	2.39747	1.7121	2.337			2.04815	3.06221	1.9853	2.71984	1.9412	2.27976	2.083	1.4992	1.68686	1.89531	1.5816	2.54046	1.64356	2.19042	1.192	0.622429	1.3269	1.89016	1.8092	2.31671	2.0211	2.32333	1.7845	2.14623
1.4513	1.67537	1.4203	1.75449	1.4726	2.83461	2.1593	2.65448	1.5863	2.41238			2.0566	2.16916	1.784	2.9358	1.9332	1.69908	1.8357	2.16181	1.7966	2.31724	1.7484	2.42981			2.09745	3.16927	2.0022	2.72795	1.9766	2.3404	2.0785	1.51542	1.69111	1.65529	1.5984	2.5828	1.67028	2.29708	1.2228	0.592039	1.3467	1.91306	1.8391	2.37807	2.069	2.42088	1.8182	2.29445
1.4818	1.87093	1.45622	1.72069	1.4874	2.93495	2.2238	2.57979	1.6214	2.50102			2.0785	2.16554	1.8052	2.91891	1.976	1.72487	1.8654	2.33497	1.8004	2.29609	1.7793	2.46581			2.1111	3.2621	2.0337	2.79875	1.9961	2.34245	2.1526	1.63944	1.75682	1.75753	1.6246	2.62012	1.70507	2.38262	1.233	0.554899	1.3525	1.90379	1.8741	2.39912	2.1156	2.49784	1.8438	2.36999
1.5262	1.8479	1.4749	1.73206	1.5172	2.9323	2.278	2.56665	1.6728	2.56517			2.1012	2.27821	1.815	2.941	2.0514	1.9219	1.9167	2.38298	1.8752	2.23871	1.815	2.45808			2.17008	3.29209	2.0645	2.78273	2.049	2.38496	2.2035	1.71264	1.74841	2.00962	1.6424	2.63494	1.72119	2.38595	1.2529	0.542489	1.3552	1.90865	1.9039	2.39494			1.8786	2.44881
1.5553	1.75886	1.49697	1.82991	1.5597	2.93295	2.3069	2.71204	1.6807	2.60105			2.1425	2.31358	1.8349	2.93718	2.1151	2.06425	1.9545	2.36221	1.9102	2.28279	1.8492	2.49673			2.23731	3.34199	2.1072	2.83899	2.1088	2.38295	2.2451	1.73702	1.81612	2.0856	1.6865	2.60263	1.77864	2.42258	1.2972	0.538499	1.3651	1.91156	1.9376	2.41417			1.9252	2.60654
1.5861	1.78455	1.52467	1.88081	1.591	2.97559	2.3325	2.89443	1.7002	2.6065			2.1822	2.48679	1.8652	2.91795	2.1639	2.12061	1.9852	2.41684	1.9424	2.39837	1.8887	2.61585			2.21644	3.39515	2.1356	2.94123	2.1615	2.37997	2.2547	1.82106	1.80773	2.06968	1.706	2.60639	1.81725	2.4238	1.328	0.543409	1.393	1.88397	1.9629	2.44561			1.9603	2.66705
1.6206	1.90661	1.56081	1.92057	1.6322	2.98927	2.3526	2.95437	1.7131	2.65383			2.2159	2.44373	1.8945	2.92674	2.1953	2.19154	2.0019	2.41957	1.9982	2.52908	1.9221	2.70731			2.23797	3.47323	2.1627	3.06069	2.1584	2.40637	2.2811	1.96807	1.80639	1.85286	1.7152	2.59533	1.83967	2.42704	1.3319	0.602429	1.4085	1.66515	1.9707	2.4553			1.9863	2.72167
1.6513	1.86842	1.59603	1.96472	1.6704	3.02114	2.3794	2.88277	1.7643	2.73535			2.2479	2.54676	1.9345	2.94637	2.2117	2.247	2.028	2.4324	2.0494	2.72967	1.943	2.80134			2.2953	3.52887	2.1909	3.14134	2.1947	2.45779	2.2969	2.03075	1.89202	1.83204	1.7152	2.56942	1.87208	2.41827	1.3559	0.716729	1.4054	1.65087	1.9811	2.45057			2.0152	2.75018
1.6889	1.81843	1.62657	1.98757	1.7004	3.07737	2.3981	2.7435	1.7828	2.84646			2.3067	2.54409	1.9747	2.97154	2.2254	2.33514	2.068	2.5296	2.0731	2.73259	1.9744	2.80037			2.32364	3.59518	2.2052	3.28311	2.2295	2.48849	2.3245	2.11068	1.85649	1.82495	1.7126	2.58547	1.90215	2.41759	1.3692	0.703079	1.4075	1.59637	1.9913	2.4452			2.0527	2.79376
1.7323	1.87469	1.65	1.99022	1.7256	3.06433	2.4303	2.85679	1.7887	2.8776			2.3497	2.58691	1.9875	2.97963	2.2558	2.43624	2.0898	2.59061	2.0896	2.74725	1.998	2.75998			2.3917	3.70295	2.2514	3.28484	2.2634	2.46102	2.3567	2.2032	1.91244	1.92666	1.7182	2.60157	1.95731	2.43025	1.3737	0.911439	1.4136	1.65241	2.0006	2.43459			2.0779	2.9126
1.7742	1.91063	1.67441	1.97089	1.7629	3.07322	2.4947	2.92793	1.8125	2.93478			2.3707	2.66671	2.0222	3.03644	2.2672	2.53591	2.1316	2.65948	2.1342	2.8013	2.0087	2.78613			2.43794	3.75588	2.2852	3.32972	2.297	2.41102	2.4071	2.30156	1.92106	2.08315	1.7188	2.5965	1.97983	2.46429	1.3749	0.881169	1.4162	1.64667	2.0096	2.41177			2.1086	2.98558
1.8233	2.02682	1.69755	1.9772	1.8086	3.0761	2.5292	2.80992	1.8476	2.94477			2.3991	2.74057	2.0443	3.16056	2.2946	2.59026	2.1825	2.78071	2.1799	2.84209	2.0285	2.78542			2.44988	3.8543			2.3236	2.40783	2.4567	2.21629	2.02216	2.15354	1.7059	2.58671	2.02632	2.55122	1.3638	0.958819	1.4111	1.62363	2.0303	2.45817			2.1431	3.0841
1.8639	2.06754	1.72767	2.04066	1.8223	3.12039	2.5685	2.83191	1.8715	2.97186			2.4291	2.78387	2.0758	3.28307	2.3177	2.60901	2.2071	2.78216	2.2173	2.87485	2.052	2.84521			2.46624	3.94838			2.351	2.36391	2.4715	2.22649	1.95621	2.22663	1.7128	2.57687	2.05419	2.61187	1.3182	1.39458	1.396	1.62938	2.0421	2.46602			2.1802	3.17129
1.8889	2.19141	1.75639	2.12477	1.8535	3.13146	2.6427	2.99667	1.9011	2.99581			2.4757	2.82237	2.1142	3.34994	2.3325	2.66344	2.2364	2.81815	2.2244	3.03235	2.0777	2.86918			2.50623	4.05311			2.3812	2.368	2.4912	2.17629	2.0015	2.36605	1.7275	2.60591	2.08626	2.63875	1.0814	1.39069	1.3932	1.68089	2.0635	2.52705			2.2122	3.17694
1.9158	2.19995	1.78822	2.05863	1.8885	3.21857	2.665	2.95313	1.9234	3.04271			2.5147	2.81867	2.1374	3.41284	2.3879	2.78686	2.2702	2.89866	2.2387	3.04899	2.1105	2.88873			2.50727	4.14102			2.4149	2.38444	2.5325	2.26017	2.01041	2.39905	1.7144	2.5804	2.10467	2.8028	1.4504	1.10602	1.3528	1.65397	2.0934	2.57361			2.2462	3.21105
1.9521	2.24678	1.81323	2.20012	1.9206	3.19496	2.7026	3.04249	1.9518	3.06787			2.5555	2.91646	2.16	3.46267	2.4592	2.9287	2.3159	2.97813	2.2616	3.24448	2.1459	2.90178			2.58152	4.20006			2.4543	2.43405	2.573	2.23658	2.05588	2.55838	1.7387	2.69918	2.13946	2.83997	1.4597	1.09944	1.411	1.61584	2.12	2.62565			2.2748	3.2301
1.9701	2.24618	1.84448	2.15299	1.9524	3.21835	2.7134	3.08625	1.9471	3.06239			2.5685	2.94865	2.1875	3.49619	2.5171	2.9958	2.3598	2.91658	2.3037	3.17279	2.1872	3.06085			2.62911	4.09997			2.5017	2.44	2.6785	2.23189	2.06739	2.58621	1.7808	2.77905	2.17986	2.89112	1.4728	1.07146	1.4184	1.5775	2.251	2.62523			2.2791	3.23606
1.9758	2.31074	1.87376	2.25167	1.9707	3.23799	2.7344	3.21172	1.9443	3.02673			2.5903	2.85783	2.2089	3.55966	2.555	3.04606	2.3852	2.92112	2.3448	2.97027	2.2039	3.24699							2.5366	2.46567	2.7379	2.344	2.10674	2.56189	1.8258	2.87671	2.20719	2.84885	1.5217	0.987099	1.4292	1.59627	2.2719	2.61279			2.3198	3.22714
1.9882	2.23939	1.89699	2.31442	2.0034	3.24139	2.7792	3.31526	1.9521	3.01111			2.6335	2.91456	2.2303	3.63272	2.5975	3.08481	2.4294	2.91386	2.3757	2.9596	2.2313	3.24157							2.5734	2.47462	2.7469	2.42204	2.12501	2.56799	1.8428	2.975	2.20973	2.86053	1.5675	1.02011	1.4351	1.67128	2.2835	2.72843			2.3533	3.26968
2.0371	2.28233	1.92207	2.37631	2.0335	3.32158	2.8237	3.35263	1.9597	3.06141			2.6668	2.90831	2.2616	3.67566	2.6448	3.08586	2.4628	2.90696	2.4095	2.9517	2.2493	3.31064							2.6203	2.52837	2.7528	2.30711	2.15773	2.50654	1.8637	2.94579	2.21786	2.92064	1.5941	1.02837	1.4478	1.64302	2.2904	2.70654			2.3743	3.24621
2.0773	2.20903	1.93585	2.42514	2.0732	3.3956	2.8523	3.41115	1.9613	3.06157			2.7043	3.03053	2.2919	3.69688			2.5049	2.93812	2.43	2.89817	2.2753	3.30683							2.6352	2.57838	2.7677	2.23986	2.16028	2.49051	1.8854	2.94677	2.24576	3.16082	1.6044	1.07465	1.459	1.70969	2.2693	2.67055			2.4148	3.26851
2.098	2.21745	1.96445	2.46197	2.0924	3.40838	2.904	3.2054	1.9738	3.08455			2.7453	3.0891	2.3121	3.72948			2.5409	2.92388	2.4787	2.91737	2.3064	3.36367							2.6621	2.58582	2.8055	2.14918	2.18706	2.58498	1.9031	2.94011	2.28744	3.19314	1.6163	1.07986	1.4874	1.80413	2.2395	2.68391			2.4577	3.35988
2.1241	2.20132	1.99334	2.51818	2.1209	3.45216	2.9517	3.10018	2.0117	3.09234			2.7755	3.15038	2.3329	3.77842			2.5796	2.95659	2.5036	2.94609	2.3241	3.40118							2.7111	2.74061	2.8787	2.18628	2.28851	2.69856	1.9164	2.91334	2.33323	3.2239	1.6275	1.07812	1.5205	1.87149	2.238	2.83274			2.4966	3.42724
2.143	2.1568	2.0163	2.52487	2.1584	3.47134	2.9799	3.09572	2.0337	3.1463			2.8102	3.2339	2.3744	3.80459			2.6003	2.98246	2.5209	2.93405	2.334	3.34689							2.7349	2.84455	2.9076	2.19591	2.31304	2.65185	1.9663	2.9788	2.3881	3.3326	1.6529	1.09499	1.5555	1.88256	2.297	2.76582			2.534	3.52995
2.1741	2.14539	2.05237	2.51821	2.1927	3.5526	3.0165	3.2147	2.0717	3.19293			2.8485	3.31803	2.4092	3.8289			2.6164	2.9067	2.531	2.90786	2.3497	3.33593							2.7795	2.88924	2.9327	2.1769	2.32236	2.62362	1.9951	2.99157	2.39489	3.26802	1.6815	1.17951	1.6133	1.84976					2.5597	3.55313
2.1978	2.13104	2.08018	2.51902	2.2136	3.5806	3.0418	3.14946	2.103	3.25064			2.8624	3.51212	2.4407	3.86359			2.6448	2.93403	2.5619	2.89614	2.3798	3.41563							2.8414	2.98749	2.9637	2.19948	2.32671	2.55225	2.0381	3.02028	2.44652	3.2443	1.7037	1.1959	1.6578	1.86464					2.5925	3.55085
2.2291	2.25735	2.11577	2.55304	2.2389	3.67211	3.085	3.23758	2.1175	3.25382			2.8878	3.65246	2.4657	3.91457			2.6868	2.98935	2.5935	2.89249	2.402	3.46437							2.8401	3.09584	2.9836	2.25245	2.40031	2.62253	2.0799	3.06139	2.46589	3.30822	1.7305	1.26653	1.7009	1.84183					2.6154	3.55152
2.2622	2.34967	2.1436	2.68194	2.2682	3.73209	3.1343	3.42101	2.1516	3.32703			2.9264	3.684	2.4925	3.94236			2.7328	3.02272	2.6568	2.92391	2.4352	3.52034							2.8662	3.10792	3.0252	2.36472	2.44385	2.63627	2.1005	3.04456	2.50831	3.40715	1.7515	1.37074	1.7365	1.81598					2.6364	3.61917
2.2739	2.4584	2.17203	2.88873	2.3038	3.67986	3.1862	3.34189	2.1683	3.26249			2.9437	3.6887	2.5332	4.01736			2.7784	3.02269	2.6702	2.97197	2.4541	3.52486							2.8886	3.26924	3.0588	2.29448	2.44631	2.69205	2.119	3.00199	2.56961	3.39959	1.7533	1.30841	1.7698	1.84962					2.6617	3.63732
2.2951	2.30094	2.20947	2.89182	2.3323	3.75487	3.2035	3.45783	2.1802	3.26172			2.9783	3.72163	2.5584	4.10489			2.8161	3.15099	2.6854	2.98337	2.4869	3.59582							2.9336	3.25071	3.1164	2.35724	2.45387	2.70344	2.1454	3.01597	2.6337	3.47329	1.7791	1.40162	1.8028	1.91423					2.7003	3.69181
2.3177	2.21233	2.24148	2.89841	2.3628	3.82765	3.2439	3.51206	2.2074	3.31894			3.0087	3.7274	2.589	4.18389			2.8618	3.34124	2.7221	3.13061	2.5355	3.76215							2.9244	3.23289	3.1453	2.50611	2.5694	2.78464	2.1978	3.08405	2.67401	3.54361	1.8367	1.46238	1.8397	1.99565					2.7376	3.71122
2.3521	2.16868	2.27588	2.91293	2.3997	3.94564	3.2912	3.53672	2.2134	3.36395			3.0529	3.77783	2.6155	4.22556			2.8965	3.38304	2.7696	3.33624	2.5655	3.91315							2.9666	3.37127	3.1878	2.47423	2.61005	2.94746	2.2174	3.091	2.69419	3.57392	1.8637	1.44707	1.8732	2.03259					2.7751	3.74472
2.3757	2.19617	2.31785	2.96976	2.4266	3.97461	3.3282	3.56058	2.2457	3.51477			3.0887	3.84023	2.6547	4.36706			2.932	3.4033	2.8199	3.45617	2.5855	3.96479							2.9628	3.42257	3.2069	2.57136			2.2521	3.0915	2.72491	3.64814	1.8705	1.4861	1.8993	2.00562					2.7981	3.76438
2.4023	2.15542	2.3505	3.05056	2.4731	4.0313	3.3465	3.54311	2.2942	3.5007			3.1065	3.859	2.6707	4.38406			2.9708	3.48124	2.8555	3.53337	2.6015	3.95874							2.9839	3.45395	3.2298	2.64187			2.2735	3.06487	2.76016	3.60358	1.9129	1.48875	1.921	2.01112					2.8271	3.85176
2.4337	2.19208	2.37661	3.00525	2.4974	4.08076	3.37	3.51421	2.3244	3.51324			3.1417	3.92557	2.6966	4.42835			2.9972	3.58588	2.8757	3.54323	2.6251	3.99924							3.0003	3.45206	3.2626	2.69408			2.2977	3.06482	2.79349	3.65566	1.953	1.47636	1.9501	2.06049					2.8687	3.92029
2.4711	2.25702	2.38942	2.97914	2.5211	4.1791	3.3992	3.48573	2.3592	3.52729			3.1784	3.94257	2.7329	4.44971			3.0176	3.58222	2.9223	3.54682	2.6582	4.13734							3.0267	3.45129	3.2968	2.70472			2.3342	3.04495	2.81156	3.69497	1.9918	1.5776	1.9719	2.1464					2.9027	3.86895
2.4924	2.33788	2.41462	3.04849	2.5545	4.26603	3.4502	3.4615	2.3949	3.55893			3.2413	4.13668	2.7644	4.47745			3.0558	3.6903	2.9662	3.72169	2.6888	4.15926							3.046	3.44668	3.3018	2.88773			2.3659	3.06995	2.82228	3.75227	2.0176	1.60234	1.9977	2.31711					2.9334	3.91319
2.5273	2.4273	2.44526	3.13818	2.5801	4.37448	3.5034	3.48372	2.4131	3.53662			3.2861	4.19541	2.7825	4.50581			3.0814	3.80695	2.9803	3.79211	2.721	4.39812							3.0776	3.45552	3.3533	3.00104			2.4014	3.1617	2.83097	3.81343	2.0246	1.606	2.0287	2.34965					2.9637	4.04671
2.5818	2.42588	2.46361	3.17553	2.5933	4.40611	3.5656	3.51116	2.4279	3.45891			3.2999	4.21546	2.8064	4.59852			3.11	3.7962	3.0246	3.83682	2.7418	4.44098							3.1116	3.51358	3.3761	3.03265			2.4181	3.20373	2.84173	3.84318	2.0582	1.62241	2.0766	2.33495					2.9971	4.1281
2.602	2.6474	2.49544	3.23338	2.6256	4.29174	3.6056	3.52453	2.4862	3.53304			3.3276	4.2011	2.848	4.65351			3.1421	3.86502	3.0525	3.90453	2.7669	4.43279							3.1386	3.5028	3.4207	3.08689			2.4389	3.27412	2.85192	3.93522	2.1027	1.60782	2.0997	2.39285					3.0255	4.15625
2.6078	2.67972	2.52386	3.26567	2.6733	4.20451	3.6642	3.58114	2.5355	3.57758			3.3506	4.22214	2.8668	4.71895			3.1752	3.88471	3.076	3.92939	2.8005	4.44407							3.1896	3.54217	3.4632	3.06687			2.4584	3.24395	2.88499	4.00868	2.1461	1.59266	2.1128	2.44083					3.0342	4.16472
2.66	2.52522	2.56102	3.21098	2.7167	4.20932	3.7059	3.55218	2.5317	3.62055			3.3842	4.19747	2.908	4.7684			3.1967	3.88726	3.1324	3.94801	2.8406	4.47451							3.2084	3.49579	3.4956	3.07006			2.4693	3.22853	2.92119	4.04119	2.1717	1.60923	2.1657	2.46948					3.0449	4.19216
2.7115	2.49137	2.59256	3.24247	2.7574	4.14217	3.7353	3.59976	2.5427	3.65835			3.4108	4.19209	2.9273	4.81173			3.2217	3.86294	3.1605	3.95688	2.8631	4.49375							3.2345	3.45985	3.5128	3.11104			2.4869	3.26544	2.94434	4.09991	2.1874	1.70943	2.2099	2.57547					3.0632	4.20785
2.7483	2.59828	2.61416	3.27989	2.7915	4.17685	3.7618	3.61141	2.5643	3.83903			3.4464	4.21595	2.9664	4.8351			3.2544	3.90945	3.1715	3.99086	2.8855	4.55953							3.2641	3.50275	3.5373	3.1356			2.5085	3.30322	2.96409	4.0607	2.2194	1.80051	2.2276	2.60166					3.0685	4.18291
2.7861	2.65792	2.64527	3.31102	2.8295	4.17232	3.7998	3.63139	2.5664	3.94999			3.4748	4.3336	2.9903	4.87563			3.2849	3.91138	3.2099	4.06712	2.9119	4.49186							3.32	3.56174	3.5518	3.13816			2.5302	3.38045	2.98891	4.11595	2.2252	1.83974	2.2722	2.74118					3.0519	4.249
2.8212	2.63725	2.67709	3.38541	2.859	4.1616	3.8702	3.62326	2.5729	3.94957			3.5057	4.3245	3.0243	4.8864			3.3156	3.94763	3.242	4.00819	2.9401	4.5943							3.3674	3.66159	3.574	3.09228			2.5523	3.4545	3.01824	4.1875	2.2618	1.914	2.3112	2.81319					3.0724	4.19086
2.8402	2.55686	2.70714	3.3392	2.887	4.2446	3.8887	3.6904	2.5884	4.04272			3.5147	4.4136	3.0505	4.93868			3.3544	3.99625	3.279	4.10228	2.9909	4.65489							3.3935	3.71212	3.6021	3.06543			2.5776	3.43578	3.07736	4.2395	2.276	2.00217	2.3374	2.8332					3.0781	4.22979
2.8788	2.61503	2.73169	3.39705	2.9177	4.42169	3.8979	3.79453	2.5618	4.30396			3.5387	4.47275	3.0874	4.98784			3.3785	4.02839	3.321	4.14205	3.0218	4.67772							3.4454	3.75826	3.6238	2.96025			2.5937	3.47694	3.11805	4.25596	2.3058	2.04595	2.3423	2.84477					3.0739	4.22366
2.9048	2.63911	2.7414	3.38518	2.9451	4.45282	3.9117	3.9151	2.5988	4.36883			3.5832	4.39914	3.1285	5.01589			3.4058	4.11869	3.3437	4.30472	3.0652	4.77868							3.4797	3.80849	3.6393	2.9806			2.6272	3.44763	3.14002	4.21932	2.3167	2.0771	2.3468	2.8762					3.0786	4.17256
2.953	2.67339	2.73982	3.3947	2.9786	4.42896	3.9457	3.96071	2.641	4.24402			3.6198	4.41449	3.1655	5.16769			3.4392	4.08618	3.3659	4.31062	3.0851	4.80481							3.5133	3.86999	3.6641	3.06208			2.6642	3.46806	3.18447	4.19725	2.3084	2.11119	2.3771	2.87437					3.0738	4.20802
2.9715	2.65314	2.74484	3.39173	3.0129	4.44269	3.9692	3.99855	2.6648	4.25357			3.6501	4.43773	3.1884	5.21488			3.4609	4.10429	3.4386	4.32466	3.1151	4.83101							3.5321	3.84503	3.6903	3.0986			2.6948	3.35243			2.3153	2.05705	2.3779	2.88076					3.0817	4.23728
3.0185	2.74445	2.75509	3.40006	3.0477	4.50195	3.9891	4.08358	2.6954	4.34666			3.6763	4.44453	3.2183	5.26509			3.502	4.17505	3.4974	4.37302	3.1627	4.85773							3.5726	3.89169	3.7317	3.1461			2.7257	3.3144			2.32	2.07403	2.2427	2.85406					3.0911	4.24086
3.0528	2.78591	2.7834	3.53828	3.074	4.56463	4.0447	4.15605	2.7235	4.37766			3.6877	4.51511	3.2553	5.32183			3.5334	4.27608	3.5281	4.41727	3.2026	4.86989							3.6172	3.88843	3.7658	3.16809			2.7687	3.28947			2.3205	2.09408	2.3727	2.90545					3.1129	4.29476
3.1004	2.78413	2.81502	3.55227	3.1035	4.63701	4.0788	4.10063	2.7712	4.38679			3.7286	4.52342	3.2893	5.39858			3.5713	4.43739	3.5656	4.43284	3.2453	4.86674							3.6534	3.90401	3.8078	3.17989			2.7923	3.31203			2.3155	2.07227	2.4308	3.01063					3.1417	4.37855
3.1253	2.97731	2.82629	3.56705	3.144	4.66052	4.1108	4.1128	2.8345	4.47953			3.7407	4.58562	3.3213	5.45431			3.5961	4.51235	3.5935	4.45524	3.2806	4.89231							3.6592	3.92793	3.8569	3.30352			2.838	3.38489			2.3165	2.11469	2.3825	3.25725					3.1638	4.42714
3.1485	3.00979	2.84478	3.53442	3.1617	4.69736	4.1489	4.16415	2.8638	4.59678			3.7623	4.62648	3.3412	5.4947			3.6223	4.51261	3.6125	4.48087	3.299	4.89905							3.665	3.90653	3.9145	3.49826			2.8557	3.3816			2.3212	2.15479	2.3293	3.06744					3.1877	4.47679
3.1704	3.05523	2.87797	3.69928	3.1946	4.63136	4.1939	4.20208	2.9118	4.62055			3.7946	4.5978	3.3629	5.53859			3.6524	4.52368	3.6494	4.39902	3.3145	4.91971							3.6676	3.9072	3.9417	3.54603			2.8952	3.35692			2.3496	2.16897	2.3638	3.30726					3.2183	4.51498
3.2092	3.1722	2.9252	3.78816	3.2358	4.61737	4.2362	4.36003	2.9297	4.70193			3.8253	4.66339	3.3997	5.59089			3.6878	4.49392	3.6946	4.41753	3.3537	4.88897							3.712	3.9344	3.9844	3.58193			2.933	3.42599			2.3784	2.1237	2.3587	3.30346					3.2374	4.55723
3.2486	3.24254	2.96436	3.83253	3.263	4.60937	4.3001	4.46098	2.9707	4.669			3.857	4.71709	3.4162	5.62262			3.7186	4.57701	3.7226	4.39558	3.3854	4.91201							3.7645	4.18438	4.004	3.69304			2.9443	3.47571			2.401	2.20883	2.3936	3.34305					3.2489	4.61009
3.2931	3.36362	3.01193	3.93743	3.289	4.6258	4.336	4.485	3.0174	4.72131			3.9027	4.76733	3.4441	5.64395			3.7536	4.71735	3.7391	4.43973	3.4055	4.93491							3.7829	4.23827	4.044	3.83607			2.957	3.53506			2.4423	2.43429	2.4189	3.30604					3.2627	4.61835
3.3359	3.39676	3.0338	3.97158	3.2977	4.60025	4.3588	4.61163	3.0364	4.75526			3.9462	4.80896	3.4712	5.73132			3.7924	4.71146	3.7574	4.51543	3.4247	4.93224							3.7862	4.2236	4.0688	3.81939			2.9778	3.61111			2.4725	2.44834	2.4394	3.28527					3.2784	4.58745
		3.06107	3.93478	3.3046	4.64572	4.3779	4.78972	3.0672	4.82986			3.9861	4.84175	3.4965	5.76415			3.8168	4.82162	3.7839	4.6059	3.4463	4.93772							3.8014	4.3067	4.1034	3.92511			2.9941	3.65344			2.5063	2.412	2.511	3.14421					3.3144	4.52354
		3.0904	3.97767	3.3165	4.57113	4.3628	4.80248	3.1036	4.8529			4.0207	4.88304	3.5199	5.797			3.8572	4.85618	3.8137	4.64377	3.469	5.03832							3.8362	4.33206	4.1248	3.91717			3.0443	3.76634			2.5193	2.40395	2.5328	3.0597					3.358	4.52245
		3.12506	4.03383	3.3291	4.56266	4.3869	4.78857	3.1193	4.85201			4.0771	5.01065	3.5536	5.85052			3.8769	4.91027	3.834	4.63357	3.502	5.06375							3.885	4.36177	4.171	3.93838			3.091	3.76232			2.5409	2.43115	2.5441	3.15148					3.3873	4.53751
		3.15464	4.06628	3.3411	4.61893	4.4309	4.92063	3.1282	4.86505					3.5725	5.90517			3.9285	5.09486	3.876	4.69927	3.5373	5.12601							3.9094	4.34669	4.1947	3.98628			3.1148	3.75738			2.575	2.50663	2.5673	3.14556					3.4445	4.54139
		3.18738	4.11939	3.3589	4.60654	4.4942	4.97017	3.2003	4.98001					3.6095	5.95451			3.9929	5.23834	3.8818	4.80731	3.5632	5.17904							3.9386	4.39883	4.2291	4.01805			3.184	3.8343			2.5995	2.55306	2.6127	3.08654					3.4416	4.52603
		3.22159	4.0822	3.4041	4.67593	4.5466	5.05568	3.2344	5.08466					3.6436	5.99547			4.0076	5.24352	3.9145	4.85734	3.6047	5.21952							3.9858	4.42402	4.256	3.96087			3.2611	3.96739			2.6233	2.57501	2.6326	3.19329					3.4576	4.51592
		3.25627	4.14785	3.4379	4.8159	4.5759	5.01823	3.2604	5.17235					3.6748	6.04272			4.0109	5.24406	3.9589	4.87797	3.6547	5.32875							4.0194	4.46728	4.3073	3.94365			3.3057	4.01814			2.6442	2.589	2.6391	3.31817					3.4907	4.57602
		3.29518	4.23835	3.4811	4.87596	4.5948	5.04886	3.3078	5.23178					3.7009	6.05079			4.0368	5.33642	3.9823	4.90874	3.6861	5.41054							4.0523	4.48764	4.3525	4.05968			3.3463	4.05614			2.6655	2.59866	2.6654	3.33408					3.5267	4.56549
		3.32416	4.37523	3.517	4.91577	4.6145	5.03731	3.3397	5.24533					3.7313	6.17507			4.064	5.39007	4.0022	4.91355	3.7101	5.58583							4.0802	4.40764	4.3846	4.11345			3.3747	4.12348			2.6903	2.65095	2.7211	3.38861					3.5526	4.6256
		3.35868	4.30541	3.5402	4.99041	4.6639	5.04157	3.3513	5.35633					3.77	6.28942			4.0951	5.41388	4.0218	4.89897	3.7582	5.62951							4.1015	4.40739	4.3984	4.09085			3.4053	4.20575			2.7273	2.76273	2.7328	3.49365					3.595	4.69962
		3.39066	4.36073	3.5629	5.03261	4.7041	5.0886	3.38	5.30716					3.8066	6.35744			4.1304	5.4342	4.0853	4.87965	3.7787	5.66206							4.1769	4.40246	4.4392	4.05006			3.4345	4.24879			2.7498	2.90797	2.7788	3.55769					3.6268	4.75039
		3.42922	4.40123	3.6003	5.05985	4.7265	5.17923	3.4482	5.46305					3.8301	6.41043			4.1536	5.43752	4.1153	4.93322	3.791	5.7333							4.2318	4.46248	4.4781	4.04098			3.4571	4.31006					2.8107	3.64262					3.6687	4.82006
		3.47018	4.40343	3.6268	5.12073	4.7798	5.38274	3.491	5.45238					3.8641	6.44021			4.1788	5.48476	4.1447	4.98565	3.8202	5.75809							4.2491	4.48492	4.4928	3.95717			3.4911	4.44456					2.8378	3.67253					3.6784	4.86685
		3.4889	4.49507	3.5855	5.12409	4.8288	5.41638	3.5247	5.57217					3.8773	6.4726			4.2101	5.47067	4.2266	4.98998	3.8238	5.82031							4.2869	4.52285	4.5246	4.00198			3.5136	4.50905					2.8779	3.73953					3.7405	5.0114
		3.51822	4.55055	3.7075	5.26154	4.8607	5.43355	3.5411	5.56162					3.9104	6.48934			4.2395	5.48028	4.2475	4.88198	3.8519	5.83179							4.3046	4.54912	4.5619	4.06682			3.5461	4.60337					2.9212	3.7443					3.7862	5.1209
		3.55781	4.4903	3.7377	5.31391	4.8846	5.4516	3.5636	5.55459					3.9304	6.53293			4.256	5.57141	4.28	4.80132	3.8757	5.91012							4.3381	4.616	4.5787	4.09561			3.5734	4.61214					2.9518	3.79781					3.8153	5.17142
		3.58891	4.5693	3.7512	5.32561	4.9317	5.46149	3.5868	5.60672					3.9673	6.50837			4.2806	5.52585	4.3095	4.82613	3.93	5.97974							4.3807	4.73754	4.6303	4.12564			3.6127	4.63227					2.9898	3.8219					3.8532	5.23402
		3.62514	4.61369	3.7898	5.43438	4.9809	5.43828	3.6189	5.70015					3.9948	6.55726			4.3036	5.57571	4.3404	4.89366	3.9768	6.06509							4.42	4.83591	4.6674	4.11537			3.6394	4.74928					3.0187	3.81397					3.883	5.31886
		3.65321	4.69968	3.8245	5.48308			3.6128	5.83932					4.0287	6.50551			4.3372	5.63577	4.3439	4.83456	4.0161	6.18911							4.4306	4.87737	4.6935	4.14444			3.6523	4.82548					3.0421	3.82076					3.9144	5.35346
		3.68866	4.77811	3.8632	5.50633			3.6356	5.90285					4.0603	6.58696			4.3731	5.65197	4.3924	4.78116	4.0404	6.23651							4.4575	5.12744	4.7393	4.16954			3.6872	4.83596					3.0923	3.88164					3.9136	5.40415
		3.71554	4.86174	3.8937	5.51694			3.6687	5.97858					4.0764	6.63665			4.4051	5.66706	4.419	4.81095	4.066	6.31377							4.4799	5.24789	4.7681	4.18323			3.7411	4.93104					3.1272	3.96537					3.9138	5.45752
		3.75428	4.91587	3.9079	5.52733			3.702	5.99782					4.1163	6.63877			4.4139	5.779	4.4529	4.82586	4.1148	6.39624							4.5047	5.29603	4.8064	4.18258			3.7786	4.99918					3.1421	3.97666					3.9218	5.47302
		3.78283	5.01504	3.9449	5.55887			3.7431	5.9947					4.1428	6.63709			4.4356	5.88885	4.5018	4.93464	4.1418	6.49683							4.5475	5.33624	4.8214	4.19294			3.8287	5.09678					3.1688	4.0694					3.9296	5.43503
		3.82274	5.109	3.9974	5.58868			3.8184	6.0401					4.1812	6.57309			4.4719	5.95212	4.5456	4.98759	4.1741	6.54601							4.5721	5.37306	4.8537	4.22755			3.8485	5.07178					3.2024	4.11819					3.935	5.38483
		3.85761	5.13305	4.0171	5.56442			3.8803	6.13514					4.2129	6.49045			4.505	6.00063	4.5706	4.99293	4.1883	6.72606							4.5888	5.40063	4.8819	4.24809			3.8709	5.08515					3.2623	4.04098					3.9453	5.39772
		3.87483	5.24594	4.0371	5.56597			3.9037	6.16444					4.2447	6.51421					4.5993	5.06315	4.2142	6.79054							4.609	5.4172	4.9111	4.27145			3.9044	5.09635					3.299	4.01903					3.9457	5.52509
		3.89813	5.29912	4.0301	5.58861			3.9174	6.2935					4.2675	6.59504					4.6176	5.03675	4.2402	6.83572							4.6442	5.42413	4.9291	4.40353			3.9339	5.08075					3.3334	4.02475					3.9436	5.50028
		3.92576	5.33532	4.0307	5.65018			3.9519	6.42489					4.2748	6.76353					4.6436	5.1	4.2615	6.84796							4.6866	5.4292	4.9434	4.44963			3.9612	5.13072					3.358	3.98536					3.9535	5.42142
		3.95169	5.27146	4.0421	5.63262			4.0052	6.51488					4.3	6.78755					4.6988	5.08129	4.2571	6.86159							4.716	5.45725	4.9665	4.58831			3.9811	5.16701					3.3873	3.98524					3.9753	5.51895
		3.98352	5.22243	4.0569	5.76781			4.0335	6.61374					4.3223	6.80738					4.7201	5.25532	4.2558	6.85647							4.7423	5.49485	4.9871	4.68954			3.9985	5.20614					3.4104	4.0167					4.004	5.64264
		4.03024	5.14629	4.0732	5.78155			4.0615	6.69749					4.3467	6.80355					4.7512	5.32256	4.2646	6.86006							4.7821	5.53393	5.0198	4.66486			4.03	5.17552					3.4731	3.98384					4.0394	5.63571
		4.05913	5.2854	4.1003	5.79577			4.0835	6.76776					4.3631	6.84441					4.7754	5.38913	4.2616	6.85249							4.8037	5.61426	5.0543	4.69287			4.0806	5.17041					3.5181	4.03106					4.0805	5.68048
		4.10324	5.2713	4.1236	5.85959			4.1178	6.84596					4.3742	6.87391					4.817	5.46865	4.2698	6.85732							4.8398	5.64625	5.0882	4.7594									3.5289	4.15273					4.1175	5.70231
		4.14279	5.29664	4.1291	5.83646			4.126	6.90797					4.409	6.93301					4.848	5.46019	4.2679	6.88824							4.8854	5.61584	5.1219	4.78381									3.5297	4.31867					4.1417	5.66693
		4.16605	5.37333	4.1364	5.88418			4.1507	6.91635					4.4459	6.95553					4.8675	5.53217	4.2651	6.88277							4.9234	5.60299	5.1453	4.81673									3.5613	4.27865					4.1744	5.66683
		4.21008	5.39107	4.1489	5.84945			4.2146	6.93364					4.4914	6.99664					4.909	5.61483	4.2698	6.86363							4.9485	5.6338	5.1507	4.83613									3.5653	4.35217					4.2202	5.69142
		4.24627	5.44582	4.1534	5.8643			4.2399	6.98738					4.5284	7.0419					4.9035	5.66902	4.2757	6.90945							4.9768	5.69655	5.1482	4.77456									3.6012	4.42755					4.2658	5.64575
		4.27829	5.47379	4.1609	5.90184									4.5659	7.09771					4.9112	5.76733	4.2656	6.87272							5.0107	5.82368	5.1362	4.69698									3.6257	4.40548					4.2936	5.65934
		4.30731	5.4956	4.1632	5.92831									4.608	7.28113					4.9354	5.82111	4.2697	6.87944							5.0335	5.88429	5.2178	4.60201									3.6584	4.45279					4.3222	5.68601
		4.33763	5.49923	4.1707	5.89285									4.6471	7.33695					4.9598	5.8887	4.2683	6.88254							5.0452	5.9152	5.2485	4.52451									3.6995	4.53289					4.3346	5.62285
		4.38423	5.53435	4.1731	5.83014									4.6755	7.35901					4.9916	5.96076	4.2828	6.85753							5.0569	6.04871	5.2744	4.36829									3.7446	4.6529					4.3595	5.57742
		4.42024	5.60721	4.1684	5.87861									4.7044	7.35731					5.0641	5.99701	4.3049	6.8906							5.0982	6.1876	5.3042	4.502									3.7948	4.76748					4.3839	5.51925
		4.45777	5.66778	4.1696	5.859									4.743	7.35222					5.0965	6.08807	4.3604	6.95996							5.1257	6.28516	5.3434	4.55087									3.8296	4.84747					4.4123	5.46353
		4.49005	5.78284	4.1684	5.90242									4.7633	7.40579					5.1174	6.18475	4.4051	7.02016							5.1735	6.37558	5.3773	4.59638									3.8616	4.86198					4.4517	5.41577
		4.52247	5.80105	4.1795	5.93644									4.7933	7.437					5.1309	6.27128	4.4447	7.10854							5.2075	6.41778	5.4245	4.64049									3.8877	4.87864					4.4947	5.35857
		4.55992	5.86399	4.1886	5.93788									4.8147	7.50404					5.1325	6.16152	4.4845	7.09543							5.2416	6.44987	5.4666	4.73234									3.9262	4.8814					4.5137	5.34194
		4.57866	5.89656	4.1954	5.925									4.841	7.54912					5.1538	6.05985	4.5186	7.08267							5.2786	6.43792	5.4933	4.75173									3.9471	4.89405					4.5624	5.2996
		4.59255	5.91458	4.221	5.94006									4.8813	7.49805					5.2038	5.99314	4.5406	7.05441							5.3185	6.45529	5.5395	4.86685									3.9753	4.90803
		4.61198	5.94136	4.2361	5.97818									4.895	7.52833					5.2598	6.0791	4.5599	7.05566							5.3423	6.4993	5.5881	4.83637									3.9991	4.89135
		4.62647	5.96407	4.266	6.00568									4.9158	7.60258					5.3017	6.08083									5.3483	6.69792	5.6438	4.88682
		4.63791	5.9691	4.2981	6.01971									4.9437	7.66464					5.3389	6.21847									5.3744	6.78715	5.6833	4.97302
		4.6619	5.95432	4.341	6.05147									4.9814	7.65076					5.3734	6.30827									5.4007	6.7869	5.6934	4.9128
		4.6865	5.93737	4.3671	6.09046									4.9945	7.71314															5.436	6.79491	5.7155	4.88722
		4.7082	5.94233	4.4023	6.11874									5.0237	7.71895															5.4659	6.86105	5.7565	4.83621
		4.7242	5.95868	4.4258	6.2134									5.0594	7.70826															5.5383	7.10129	5.7865	4.83221
		4.73305	5.9897	4.4674	6.23785									5.0796	7.73483															5.5621	7.2841	5.8037	4.79694
		4.74491	6.01987	4.4973	6.28383									5.0917	7.76508															5.5826	7.30994	5.849	4.78013
		4.7512	6.01566	4.5255	6.3776									5.1293	7.79944															5.6191	7.30681	5.8953	4.83541
		4.77253	6.04124	4.5472	6.48599									5.138	7.87529															5.6672	7.3481	5.94	4.92245
		4.79093	5.98749	4.5873	6.57454									5.1601	7.88521															5.6986	7.37904	5.9715	4.98363
		4.81974	6.02216	4.6109	6.58788									5.1872	7.92836															5.7222	7.38793	6.0157	5.00379
		4.84634	6.00978	4.6333	6.6151																									5.7726	7.3951	6.0471	5.01929
		4.85484	6.02916	4.6718	6.68661																									5.7481	7.37225	6.0876	5.1128
		4.87402	6.03563	4.6957	6.67622																									5.7417	7.38041	6.1298	5.17298
		4.90614	6.07959	4.7274	6.74566																									5.748	7.38252	6.1624	5.16437
		4.94529	6.13877	4.7499	6.85816																									5.7424	7.38435	6.1888	5.20061
		4.98533	6.22735	4.7956	6.98363																									5.7615	7.38377	6.2123	5.35353
		5.02167	6.32226	4.8216	7.03062																									5.717	7.34056	6.2359	5.36489
		5.05161	6.36669	4.8505	7.08666																									5.6921	7.11026	6.2769	5.38677
		5.08547	6.43836	4.8657	7.09452																									5.7336	7.0486	6.2992	5.49637
		5.11824	6.54321	4.8887	7.14382																									5.748	7.04608	6.3367	5.49177
		5.15812	6.48749	4.9125	7.20847																									5.7495	7.05941
		5.18862	6.54889	4.925	7.28836																									5.7736	7.0372
		5.22736	6.61655	4.9341	7.35358																									5.825	7.05363
		5.25576	6.61483	4.976	7.37605																									5.9069	7.27777
		5.29475	6.71206	4.997	7.40574																									5.9352	7.31802
		5.3298	6.77869	5.0235	7.46715																									5.9735	7.3581
		5.36355	6.88877	5.0702	7.50889																									5.9967	7.38027
		5.40529	6.80933	5.1039	7.50774																									6.04	7.45201
		5.43449	6.88726	5.1409	7.52252																									6.0693	7.48703
		5.45489	6.82953	5.1652	7.53592																									6.1027	7.48796
		5.48812	6.87734	5.1945	7.61041																									6.1294	7.46447
		5.52988	6.89184	5.2253	7.67709																									6.1695	7.49211
		5.55733	6.94198	5.2624	7.7596																									6.2032	7.57059
		5.59106	6.98563	5.3116	7.67739																									6.2272	7.59567
		5.6227	7.00887	5.3466	7.66052																									6.2607	7.63188
		5.65981	7.01797	5.3779	7.84919																									6.2755	7.70337
		5.70267	7.04393	5.426	7.8514																									6.2915	7.75568
				5.463	7.79566																									6.3343	7.70322
				5.4974	7.87201																									6.3497	7.67284
				5.522	7.88609
				5.5464	7.83722
				5.577	7.81555
				5.6081	7.85233
				5.6327	7.91104
				5.6577	7.92507
				5.6927	7.98542
				5.7334	8.06109
				5.7573	8.16659
				5.7793	8.23356
				5.8028	8.22341
				5.865	8.28196
				5.9062	8.32034
				5.9407	8.3154
				5.9657	8.35252
				5.9918	8.38981
				6.0198	8.39658
				6.047	8.42338
				6.0799	8.44089
				6.1032	8.46058
				6.1393	8.47949
				6.1792	8.44868
				6.2065	8.4774
				6.255	8.49291
				6.2663	8.53659
				6.3053	8.54045
				6.3355	8.60228
				6.385	8.61715
				6.4116	8.62964
				6.4248	8.63904
				6.4564	8.63072
				6.4742	8.61082
				6.5098	8.73738
				6.5525	8.91726
				6.5954	8.9949
				6.6241	9.04825
				6.6477	9.07695
				6.6576	9.23622
				6.6846	9.24414
				6.7228	9.30405
				6.7388	9.36773
				6.7556	9.43617
				6.7755	9.46458
[truncated: 22 more columns]

## Sheet: Fig. 2b M2C2 x-r
Fig. 2b M2C2 Displacement (x)-Rotations (r)
#1		#2		#3		#4		#5		#6		#7		#8		#9		#10		#11		#12		#13		#14		#15		#16		#17		#18		#19		#20		#21		#22		#23		#24		#25
x [µm]	r [rev.]	x [µm]	r [rev.]	x [µm]	r [rev.]	x [µm]	r [rev.]	x [µm]	r [rev.]	x [µm]	r [rev.]	x [µm]	r [rev.]	x [µm]	r [rev.]	x [µm]	r [rev.]	x [µm]	r [rev.]	x [µm]	r [rev.]	x [µm]	r [rev.]	x [µm]	r [rev.]	x [µm]	r [rev.]	x [µm]	r [rev.]	x [µm]	r [rev.]	x [µm]	r [rev.]	x [µm]	r [rev.]	x [µm]	r [rev.]	x [µm]	r [rev.]	x [µm]	r [rev.]	x [µm]	r [rev.]	x [µm]	r [rev.]	x [µm]	r [rev.]	x [µm]	r [rev.]
0	0	0	0	0	0	0	0	0	0	0	0	0	0	0	0	0	0	0	0	0	0	0	0	0	0	0	0	0	0	0	0	0	0	0	0	0	0	0	0	0	0	0	0	0	0	0	0	0	0
-0.00196333	0.0132971	0.0137208	-0.036746	0.0144226	-0.0495609	0.0228341	0.0126798	0.0058	-0.021011	0.0195	0.017185	0.0139336	0.0354538	0.00766702	-0.110615	0.0288	0.013677	0.016	-0.069789	0.0529	0.191236	0.0033	-0.119893	0.0129	0.0078216	0.0271	0.101312	0.0479	0.0477625	0.017	0.0157706	0.0205	0.029358	0.0084	0.016195	0.0104	0.010693	-0.0269801	0.0153947	0.0091	-0.084172	0.0125	0.074733	0.0354	0.0590791	0.0252631	-0.0339791	0.0081	0.040971
0.00137494	0.0152013	0.0330215	-0.0854945	0.042705	0.006001	0.0338862	0.00374585	0.0069	-0.006591	0.0469	0.054121	0.0328693	0.0327362	0.0187371	-0.175012	0.0395	0.101064	0.0326	-0.055835	0.0728	0.251337	0.0095	-0.092329	0.0668	-0.0611635	0.0555	0.109127	0.0623	0.0685068	0.0438	-0.0002179	0.0434	0.068417	0.0346	0.078875	0.0063	0.037659	-0.0277236	-0.146835	0.0313	-0.169885	0.0533	0.140479	0.0597	0.0963411	0.0461456	-0.0499706	0.0343	0.014352
0.00168232	0.0314127	0.0471733	-0.0790286	0.061529	-0.0144944	0.0494844	0.00500274	0.0157	-0.000461	0.0618	-0.002912	0.0370347	0.0312229	0.0453655	-0.285068	0.0669	0.061802	0.0412	-0.04964	0.1288	0.21303	0.0291	-0.095801	0.0827	-0.0563616	0.0834	0.114267	0.0733	0.113728	0.0427	0.0926776	0.0451	0.106201	0.0539	0.055351	0.0243	0.061938	-0.0254004	-0.296183	0.0693	-0.185149	0.0743	0.155279	0.08	0.0827751	0.0670374	-0.0403751	0.0525	0.02357
-0.0122152	0.0370489	0.0762025	-0.072059	0.069567	-0.0236445	0.0679575	0.00679532	0.0218	-0.012894	0.0841	0.051199	0.0444952	0.0348813	0.0657042	-0.285696	0.0843	0.06987	0.0555	-0.06077	0.1348	0.227519	0.0531	-0.084956	0.0977	-0.0242007	0.0994	0.189427	-0.0745	0.20419	0.0583	0.0946286	0.0782	0.036409	0.0985	0.041912	0.0341	0.117271	-0.006963	-0.274663	0.1167	-0.126468	0.1021	0.406993	0.0953	0.117438	0.0913818	-0.112411	0.07	0.0437
-0.0141512	0.0424877	0.109805	0.069693	0.0794721	-0.0383872	0.0909568	0.0185828	0.0262	-0.016768	0.1003	0.069721	0.0550115	0.0595064	0.087352	-0.264576	0.113	-0.037754	0.0927	0.048515	0.1821	0.243818	0.0603	-0.309927	0.1039	0.0125133	0.1178	0.204047	0.086	0.137174	0.0755	0.112631	0.0939	0.052092	0.1262	0.083829	0.0244	0.108371	0.0033335	-0.26348	0.1322	-0.13618	0.1215	0.468783	0.1183	0.0964651	0.113263	-0.106194	0.0822	0.054441
-0.0158146	0.0340896	0.125482	0.084458	0.10339	-0.108085	0.114084	0.0680293	0.0459	-0.038631	0.108	0.04688	0.059428	0.0456686	0.104457	-0.253538	0.1356	-0.032828	0.1204	0.290873	0.1744	0.277315	0.0634	-0.099184	0.1117	0.0680239	0.1454	0.238299	-0.0375	0.270999	0.108	0.127645	0.1138	-0.0776575	0.1506	0.104463	0.0414	0.124853	0.0762779	-0.190867	0.1619	-0.058558	0.1721	0.549343	0.129	0.186637	0.125808	-0.116627	0.0959	0.065704
-0.0122716	0.0313928	0.149135	0.116744	0.111564	-0.11289	0.131753	0.080081	0.056	0.005437	0.1241	0.083604	0.0781347	0.0252795	0.120663	-0.234713	0.1594	0.017618	0.1427	0.301149	0.1931	0.282286	0.0706	-0.13337	0.124	0.157844	0.1691	0.242971	0.1164	0.0575728	0.1204	0.17122	0.1417	-0.119302	0.1611	0.075097	0.0384	0.122596	0.10585	-0.152094	0.1865	0.076747	0.2003	0.556623	0.1354	0.218614	0.116427	-0.0546351	0.1198	0.083127
-0.00256736	0.0322423	0.176898	0.184584	0.131319	-0.148285	0.147777	0.0925131	0.0639	-0.005818	0.1449	0.000313	0.0887546	0.0768816	0.132706	-0.191734	0.1747	-0.013762	0.1667	0.378686	0.1987	0.246565	0.0698	-0.11397	0.1393	0.166839	0.1516	0.260758	0.143	0.0964298	0.144	0.194501	0.15	-0.124064	0.1756	0.086392	0.038	0.12631	0.10523	-0.177167	0.1971	0.139867	0.2243	0.561183	0.1384	0.153356	0.154922	-0.0744647	0.1314	0.078651
0.0660584	0.0446103	0.207959	0.185432	0.150104	-0.189998	0.165962	0.0739	0.077	-0.015892	0.1621	0.011022	0.117639	0.0835443	0.163616	-0.205138	0.1991	0.020089	0.1678	0.293792	0.2428	0.213877	0.0666	-0.032673	0.157	0.169446	0.1715	0.200655	0.1774	0.0389825	0.1546	0.1703	0.1685	-0.229912	0.1806	0.138529	0.03	0.061004	0.118175	-0.0830653	0.2137	0.243515	0.2409	0.587153	0.143	0.106036	0.148064	-0.0353235	0.1472	0.096813
0.0690914	0.0494449	0.224606	0.231981	0.170266	-0.172504	0.181407	0.0785893	0.0897	5.4e-05	0.1901	-0.022177	0.134994	0.147513	0.184179	-0.167403	0.2313	0.076966	0.179	0.219735	0.2426	0.155682	0.0573	0.08552	0.1722	0.17269	0.1958	0.182306	0.1867	0.0204178	0.1646	0.174159	0.2	-0.227213	0.1989	0.080464	0.0481	0.099121	0.160708	0.0819669	0.2393	0.212001	0.2688	0.635703	0.1544	0.0041612	0.156926	0.192138	0.1637	0.11584
0.0636697	0.0727436	0.2473	0.248018	0.184451	-0.195712	0.199427	0.113172	0.1056	0.008925	0.2313	0.00655	0.14713	0.126433	0.19634	-0.162747	0.2484	0.033398	0.2042	0.193661	0.2741	0.144838	0.0953	-0.120091	0.1824	0.151399	0.2051	0.203103	0.2233	0.0135166	0.1822	0.148482	0.226	-0.283766	0.2194	0.079988	0.1187	0.368655	0.192444	0.142576	0.26	0.105806	0.2831	0.607713	0.1669	-0.0369457	0.192974	0.180473	0.1801	0.11487
0.0882466	0.0888706	0.262431	0.223572	0.197479	-0.184329	0.21286	0.113833	0.1252	-0.017395	0.2588	0.061381	0.158856	0.140264	0.210532	-0.0888399	0.2801	0.031111	0.2034	0.134959	0.2904	0.03192	0.1131	-0.007074	0.2028	0.12795	0.1788	0.250594	0.2535	0.140711	0.1879	0.167565	0.2364	-0.258024	0.2243	0.078675	0.1341	0.327953	0.22543	0.11773	0.3005	0.13976	0.3236	0.682593	0.1801	-0.0285147	0.23206	0.142349	0.2009	0.101
0.0931116	0.101138	0.286299	0.221571	0.2178	-0.171236	0.236963	0.14709	0.1365	-0.017937	0.2852	0.090814	0.179781	0.172562	0.248098	0.0687967	0.308	0.012884	0.2245	0.075739	0.2137	-0.104867	0.1451	0.002067	0.2785	0.165507	0.1802	0.226694	0.2727	0.247822	0.2203	0.204488	0.2419	-0.195322	0.2448	0.066092	0.1702	0.37822	0.20175	0.133321	0.3262	0.03028	0.3484	0.712763	0.1948	-0.0586527	0.261488	0.19685	0.216	0.151398
0.147849	0.0963422	0.29292	0.196723	0.233788	-0.180693	0.253356	0.205562	0.1496	0.012438	0.3048	0.086059	0.20021	0.228918	0.266902	0.107485	0.3477	0.191558	0.237	0.097607	0.223	-0.1239	0.1685	0.031369	0.3185	0.175805	0.1775	0.235728	0.2837	0.272189	0.2326	0.209811	0.2658	-0.185569	0.2598	0.000558	0.1885	0.455048	0.224381	0.245626	0.3398	-0.129712	0.392	0.741753	0.226	0.0191578	0.284261	0.189157	0.2321	0.137327
0.15137	0.0750952	0.314955	0.242576	0.255526	-0.123059	0.270224	0.192328	0.1648	-0.00459	0.3209	0.139653	0.206735	0.266749	0.298279	0.130493	0.3526	0.274212	0.26	0.15141	0.2315	-0.150138	0.1664	0.071255	0.3366	0.147625	0.1695	0.213308	0.2252	0.299433	0.2543	0.196356	0.2821	-0.220817	0.2751	-0.0854038	0.2126	0.490325	0.224213	0.313393	0.361	-0.18248	0.4344	0.823863	0.2506	0.0677751	0.293495	0.266653	0.242	0.168022
0.153526	0.0985322	0.324094	0.334151	0.275435	-0.115457	0.284917	0.216011	0.1805	-0.040475	0.3439	0.152713	0.228205	0.30381	0.307622	0.0941984	0.3715	0.26126	0.2973	0.230603	0.2815	-0.163857	0.1732	0.13474	0.3327	0.119032	0.181	0.197511	0.2551	0.266841	0.2708	0.201543	0.3202	-0.206325	0.2773	-0.00427	0.2337	0.583502	0.267542	0.191318	0.3788	-0.194402	0.4677	0.882383	0.2633	0.0826891	0.317675	0.391681	0.2591	0.227823
0.160753	0.0609728	0.327733	0.373744	0.297165	-0.181358	0.296392	0.199963	0.1955	-0.062475	0.3601	0.153093	0.246426	0.334198	0.316571	0.0279152	0.3997	0.236683	0.308	0.266984	0.3237	-0.130102	0.1878	0.183814	0.3209	0.144314	0.1744	0.202473	0.2869	0.381221	0.2878	0.201872	0.3316	-0.107123	0.3016	0.013623	0.2413	0.613531	0.282245	0.250459	0.4013	-0.230417	0.4995	0.901813	0.2783	0.0765071	0.338827	0.371606	0.264	0.349659
0.164342	0.0802648	0.358275	0.482805	0.317273	-0.176079	0.310688	0.270688	0.2089	-0.082317	0.3937	0.190763	0.253012	0.354798	0.34037	0.0978875	0.4148	0.172049	0.3394	0.292337	0.3708	-0.042016	0.2039	0.072194	0.3512	0.118322	0.1604	0.206754	0.3107	0.429704	0.3227	0.225338	0.3416	-0.0478532	0.33	0.061983	0.2932	0.496022	0.287995	0.227033	0.4478	-0.423657	0.517	0.916663	0.3056	0.151561	0.363657	0.346305	0.2775	0.349739
0.169318	0.0962895	0.372441	0.441311	0.336862	-0.136373	0.330353	0.301362	0.2223	-0.071766	0.4169	0.201742	0.259181	0.373051	0.361961	0.113549	0.4329	0.19187	0.3632	0.256025	0.38	-0.001656	0.1976	0.059052	0.3674	0.0916909	0.1805	0.111816	0.3077	0.315756	0.353	0.214106	0.3484	-0.0334407	0.347	0.082053	0.3136	0.520667	0.290637	0.213617	0.4739	-0.288056	0.5495	1.03018	0.321	0.160227	0.376818	0.367024	0.2884	0.381849
0.190884	0.127505	0.385164	0.417777	0.349972	-0.113479	0.344783	0.310726	0.2296	-0.021742	0.445	0.188333	0.273935	0.380531	0.383291	0.148512	0.4474	0.108383	0.371	0.225641	0.3401	-0.038715	0.2006	0.036745	0.4063	0.0108192	0.2258	0.169655	0.3649	0.475074	0.3717	0.23206	0.3683	-0.154894	0.364	0.080593	0.3178	0.534353	0.288986	0.0992532	0.4935	-0.249485	0.5692	1.06982	0.3439	0.190341	0.396189	0.347701	0.2936	0.287629
0.210163	0.116319	0.391433	0.37822	0.365839	-0.0743102	0.358232	0.324003	0.2406	-0.039441	0.4605	0.193972	0.293462	0.401062	0.405607	0.173561	0.4695	0.072819	0.4044	0.25749	0.3361	-0.031504	0.1913	-0.107136	0.4245	-6.7e-05	0.2342	0.170779	0.3544	0.60485	0.4091	0.296388	0.3781	-0.171268	0.3759	0.107051	0.3336	0.595664	0.366298	0.276543	0.5137	-0.231628	0.5926	1.17741	0.363	0.26039	0.431307	0.293305	0.3114	0.2615
0.253786	0.0987442	0.403948	0.376902	0.387693	-0.0356547	0.370732	0.336149	0.2541	0.011409	0.4695	0.149961	0.303926	0.442246	0.416265	0.179752	0.4922	0.07982	0.4175	0.229043	0.3772	0.043339	0.2162	-0.149811	0.4349	0.0495019	0.2267	0.108779	0.3632	0.580351	0.4387	0.489873	0.4093	-0.248575	0.3864	0.138922	0.3617	0.582013	0.35656	0.338716	0.5406	-0.246753	0.6334	1.16602	0.4008	0.371657	0.449786	0.321315	0.3287	0.347679
0.258244	0.123505	0.433415	0.42166	0.398845	0.0553826	0.38779	0.362365	0.2644	-0.020419	0.489	0.132976	0.315611	0.476061	0.443471	0.207857	0.5212	0.059059	0.4222	0.243745	0.4062	0.104851	0.2214	-0.189402	0.4308	0.0566939	0.2536	0.169482	0.3772	0.688013	0.4599	0.481325	0.4248	-0.272484	0.4106	0.163181	0.3876	0.715814	0.36154	0.322754	0.5846	-0.284939	0.6571	1.09962	0.4492	0.388874	0.470127	0.343804	0.3379	0.449759
0.294495	0.135141	0.44768	0.450657	0.424731	0.0853614	0.402729	0.342928	0.2744	-0.040076	0.5027	0.227983	0.324633	0.49282	0.461487	0.217414	0.5462	0.110006	0.4409	0.199079	0.4298	0.106669	0.2281	-0.171957	0.4641	0.0707439	0.262	0.147751	0.3782	0.660243	0.4873	0.558348	0.4671	-0.334782	0.3953	0.1575	0.3833	0.824204	0.386904	0.336955	0.5863	-0.165164	0.6693	1.13676	0.4623	0.278237	0.481085	0.329478	0.3566	0.437649
0.309785	0.138003	0.469151	0.441917	0.450657	0.0782358	0.409678	0.316606	0.2845	-0.03101	0.5253	0.245606	0.333314	0.521076	0.473013	0.187762	0.5746	0.122673	0.4666	0.250329	0.5111	0.235983	0.2339	-0.284665	0.4767	0.0376359	0.2733	0.153172	0.3873	0.680481	0.5098	0.477118	0.4852	-0.306408	0.4226	0.280377	0.4103	0.826644	0.431405	0.403076	0.6105	-0.088306	0.701	1.10872	0.461	0.406987	0.520949	0.405555	0.3809	0.496929
0.321193	0.134458	0.469581	0.487263	0.464883	0.11054	0.415212	0.290479	0.3016	-0.010874	0.5505	0.22024	0.339146	0.529149	0.488032	0.208754	0.6019	0.081687	0.4819	0.177426	0.5609	0.285452	0.2526	-0.204082	0.519	0.0427429	0.3125	0.30935	0.3882	0.688222	0.5212	0.463711	0.5094	-0.30435	0.4613	0.324038	0.4416	0.810344	0.431282	0.372671	0.6231	-0.104105	0.7245	1.17364	0.4912	0.472641	0.534448	0.404474	0.4017	0.534799
0.354091	0.154257	0.480075	0.474775	0.484018	0.100687	0.416585	0.310697	0.3097	0.000292	0.5729	0.241968	0.348273	0.520844	0.504411	0.171482	0.6308	0.061914	0.5012	0.152148	0.5721	0.295507	0.2761	-0.220947	0.5486	0.0400009	0.313	0.308885	0.3902	0.667516	0.5497	0.320441	0.5238	-0.306797	0.4743	0.328731	0.4497	0.873704	0.468631	0.379336	0.6455	-0.140031	0.7539	1.2064	0.5118	0.478848	0.560948	0.413786	0.409	0.552419
0.403523	0.161067	0.510573	0.39534	0.505873	0.101505	0.425642	0.318094	0.313	-0.028002	0.5856	0.263871	0.352357	0.518104	0.522373	0.14858	0.6517	0.128146	0.5091	0.090288	0.5818	0.256668	0.2879	-0.228999	0.6046	0.0208479	0.3298	0.355778	0.4035	0.725292	0.5657	0.275746	0.534	-0.230593	0.4962	0.513499	0.4557	0.869884	0.479306	0.432516	0.68	-0.162066	0.7786	1.2167	0.5365	0.377349	0.579051	0.431307	0.4203	0.553189
0.400721	0.143456	0.537762	0.375804	0.524353	0.15824	0.431397	0.295647	0.3285	-0.030988	0.6165	0.329545	0.357294	0.536919	0.525126	0.174383	0.6779	0.169065	0.5176	0.165043	0.6027	0.244874	0.3116	-0.163156	0.6119	0.0127072	0.3488	0.343721	0.4162	0.694568	0.6053	0.290284	0.5424	-0.226083	0.5084	0.562367	0.4863	0.875344	0.459138	0.413136	0.7119	-0.126893	0.8117	1.35144	0.5526	0.425512	0.589231	0.456173	0.4302	0.620169
0.396521	0.12071	0.558486	0.388617	0.540174	0.219991	0.435904	0.294379	0.333	-0.026125	0.6432	0.385085	0.367221	0.522184	0.538585	0.171195	0.7076	0.176359	0.5401	0.250549	0.6272	0.267892	0.3307	-0.148475	0.6302	0.0650139	0.3638	0.347155	0.4401	0.698126	0.6497	0.398605	0.5702	-0.254403	0.5319	0.642057	0.4973	0.900894	0.495842	0.4152	0.7344	-0.107862	0.8395	1.46389	0.5811	0.386232	0.615384	0.475504	0.4529	0.575649
0.370077	0.119542	0.565802	0.401903	0.555961	0.227104	0.455408	0.265723	0.3445	0.039749	0.6625	0.421285	0.39203	0.536337	0.584208	0.142114	0.7254	0.205778	0.5722	0.229352	0.6448	0.273728	0.345	-0.16655	0.6505	0.112608	0.3593	0.328995	0.4697	0.686625	0.6241	0.142652	0.5866	-0.269324	0.5453	0.682218	0.5071	0.892154	0.534681	0.366907	0.7425	-0.152747	0.8628	1.47983	0.583	0.374242	0.630058	0.481921	0.47	0.584759
0.387739	0.101592	0.59145	0.457926	0.56986	0.19226	0.466375	0.322721	0.3534	0.045484	0.6862	0.407395	0.407508	0.542316	0.641198	0.17299	0.7396	0.259301	0.5996	0.255118	0.6542	0.263504	0.3523	-0.185209	0.6691	0.17299	0.3638	0.315439	0.4925	0.698491	0.7133	0.440172	0.6012	-0.138093	0.5589	0.733415	0.5226	0.927184	0.534962	0.2894	0.7623	-0.136215	0.8926	1.45977	0.6128	0.279992	0.663551	0.518661	0.4754	0.551269
0.406558	0.0941047	0.61558	0.489552	0.593821	0.217892	0.474178	0.305606	0.3629	0.078752	0.7066	0.428835	0.429582	0.550621	0.671022	0.234557	0.7579	0.22862	0.6134	0.337324	0.6752	0.245788	0.3714	-0.024511	0.6686	0.222581	0.3618	0.329791	0.5088	0.624662	0.7204	0.520923	0.619	-0.138783	0.5849	0.809376	0.5364	0.940314	0.521808	0.292943	0.7679	-0.011512	0.9179	1.41422	0.6369	0.26377	0.686611	0.523801	0.4868	0.566879
0.435986	0.0939336	0.613225	0.500238	0.605796	0.287263	0.487265	0.291757	0.3683	0.09852	0.7315	0.451215	0.444604	0.536048	0.695538	0.258097	0.7834	0.217249	0.6443	0.323347	0.6895	0.207212	0.3868	-0.044024	0.6732	0.244059	0.3756	0.321653	0.5401	0.615989	0.7568	0.566571	0.6513	-0.171079	0.6004	0.941733	0.5783	1.00992	0.566611	0.244471	0.7856	0.026015	0.9264	1.49628	0.6634	0.292271	0.706739	0.569161	0.505	0.539419
0.473891	0.100719	0.620446	0.603663	0.61799	0.241276	0.500434	0.316637	0.3812	0.081769	0.7442	0.459975	0.450562	0.539108	0.70922	0.304759	0.8057	0.251831	0.6604	0.336201	0.7129	0.219354	0.378	-0.052599	0.7041	0.273992	0.3926	0.363268	0.5819	0.586941	0.7972	0.544963	0.6907	-0.211288	0.5941	0.981133	0.5829	1.04857	0.614062	0.219126	0.8036	0.228354	0.9499	1.48759	0.6908	0.291948	0.727721	0.53913	0.5042	0.535369
0.472347	0.117021	0.633418	0.611369	0.627439	0.2825	0.516654	0.326949	0.3955	0.089048	0.7633	0.480895	0.455591	0.526528	0.732622	0.310909	0.8077	0.280231	0.6884	0.345967	0.7421	0.183526	0.4087	0.013845	0.7412	0.319414	0.4035	0.288828	0.6042	0.593505	0.7564	0.550669	0.6584	0.085351	0.6076	0.964243	0.6118	1.11508	0.638839	0.241466	0.8198	0.195583	0.9718	1.48224	0.7257	0.352312	0.751464	0.547756	0.5141	0.539809
0.487083	0.143944	0.640564	0.648239	0.649129	0.312163	0.535964	0.286224	0.4152	0.122684	0.7867	0.502625	0.465025	0.554884	0.757671	0.35298	0.8268	0.31023	0.7021	0.396314	0.77	0.136002	0.4317	-0.010538	0.77	0.306284	0.4187	0.347311	0.6451	0.675109	0.779	1.02525	0.7062	-0.0475811	0.6154	1.04418	0.6113	1.02615	0.580235	0.254347	0.8489	0.290593	0.9938	1.44615	0.7142	0.327813	0.780795	0.564913	0.5246	0.523589
0.492341	0.122091	0.660533	0.631259	0.654812	0.367445	0.547465	0.288285	0.4276	0.077404	0.8027	0.515635	0.493981	0.529711	0.765116	0.346324	0.8578	0.521491	0.7103	0.36724	0.7906	0.08814	0.4383	0.020343	0.7979	0.354292	0.4249	0.306723	0.6748	0.634245	0.8018	0.550782	0.6935	0.090564	0.6191	1.07444	0.629	1.10086	0.573477	0.384509	0.8835	0.332395	1.0271	1.48784	0.74	0.461591	0.804018	0.579295	0.5279	0.494889
0.519568	0.141033	0.673727	0.647717	0.665007	0.383601	0.561294	0.332245	0.4416	0.09386	0.8326	0.503715	0.508477	0.526365	0.791967	0.393657	0.8831	0.484891	0.7241	0.388664	0.823	0.105647	0.457	0.088624	0.8526	0.354735	0.431	0.304338	0.6952	0.654805	0.8487	0.584625	0.7111	0.111154	0.6684	1.10613	0.6361	1.11778	0.63957	0.354748	0.931	0.408675	1.0703	1.54789	0.7832	0.287481	0.830222	0.623148	0.5282	0.485509
0.519955	0.19986	0.689402	0.647525	0.68016	0.3711	0.5764	0.309205	0.4559	0.114384	0.8571	0.568285	0.519119	0.534644	0.814237	0.51025	0.8927	0.402537	0.7548	0.432204	0.8522	0.065506	0.4664	0.090985	0.862	0.435804	0.4519	0.452847	0.6766	0.631548	0.8705	0.585737	0.7216	0.072702	0.6852	1.12198	0.6255	1.36491	0.670987	0.359632	0.9494	0.499506	1.0865	1.57007	0.8008	0.310842	0.850148	0.659532	0.5313	0.473189
0.53159	0.209133	0.698535	0.640257	0.681845	0.399148	0.591531	0.258364	0.4693	0.081865	0.8873	0.695155	0.541813	0.568677	0.839603	0.497867	0.9164	0.444211	0.7866	0.452328	0.8887	0.026899	0.4784	0.133793	0.9017	0.353299	0.4473	0.533787	0.6678	0.657437	0.8892	0.626522	0.7464	0.063403	0.7217	1.08248	0.6878	1.20807	0.657111	0.417833	0.9969	0.581538	1.0944	1.57038	0.8161	0.278637	0.871376	0.68875	0.5236	0.465219
0.5571	0.252639	0.716805	0.683337	0.693767	0.348245	0.606339	0.229843	0.4849	0.094895	0.9068	0.651915	0.558076	0.590849	0.870107	0.512023	0.9284	0.498161	0.8026	0.450966	0.9178	0.022648	0.5012	0.136839	0.9202	0.369217	0.4525	0.640837	0.6689	0.6949	0.9209	0.702392	0.7575	0.032379	0.7581	1.05271	0.7371	1.35655	0.615081	0.485782	1.0234	0.618678	1.101	1.52419	0.853	0.256851	0.909985	0.666067	0.5259	0.481169
0.589995	0.240584	0.73338	0.723832	0.699684	0.317986	0.619526	0.20358	0.4933	0.08866	0.9172	0.578445	0.570661	0.628221	0.893414	0.528132	0.9609	0.515241	0.8193	0.430857	0.9345	0.077327	0.5194	0.082294	0.9226	0.354024	0.4747	0.675687	0.665	0.715487	0.9392	0.735838	0.7841	0.063094	0.7577	1.06097	0.7407	1.49945	0.650952	0.398442	1.048	0.578238	1.1255	1.52228	0.8656	0.270436	0.925637	0.717179	0.5371	0.519699
0.596524	0.253041	0.763329	0.747097	0.719099	0.319626	0.633233	0.21639	0.5127	0.107011	0.9386	0.564135	0.584455	0.665621	0.917595	0.484321	0.982	0.545641	0.8306	0.47721	0.9584	0.078206	0.5237	0.074515	0.9241	0.332958	0.4854	0.701247	0.6704	0.712659	0.9677	0.709301	0.8058	0.080246	0.7783	1.09738	0.8496	1.58564	0.721758	0.360022	1.0932	0.529716	1.1345	1.58537	0.902	0.348964	0.920867	0.694544	0.5345	0.483449
0.582969	0.244738	0.784837	0.778471	0.712009	0.330678	0.64156	0.278981	0.5207	0.123463	0.9537	0.631095	0.604095	0.647691	0.935503	0.490948	1.015	0.537931	0.8532	0.532462	0.9824	0.136032	0.532	0.069139	0.9255	0.328722	0.4798	0.661537	0.6748	0.679327	0.9865	0.736878	0.828	0.142525	0.8062	1.08045	0.8564	1.58097	0.70891	0.380239	1.1147	0.50045	1.1619	1.66045	0.9269	0.362173	0.93032	0.631687	0.539	0.499329
0.59223	0.1796	0.817695	0.809138	0.732215	0.343519	0.652386	0.256199	0.5297	0.09462	0.9775	0.608745	0.614137	0.65351	0.951382	0.515367	1.0383	0.504621	0.8847	0.488259	1.0002	0.216004	0.5443	0.052211	0.9291	0.304722	0.5082	0.727137	0.7012	0.674317	1.0071	0.805502	0.8497	0.139397	0.817	1.08049	0.8713	1.52376	0.69985	0.384981	1.1376	0.619758	1.1998	1.74891	0.9503	0.421939	0.935506	0.565816	0.5397	0.418679
0.617073	0.197114	0.834556	0.903748	0.72609	0.34814	0.666996	0.325847	0.5441	0.101106	1.0025	0.621315	0.628577	0.676552	0.98118	0.534	1.0613	0.535641	0.9046	0.454005	1.0303	0.185448	0.5605	0.010368	0.9333	0.279054	0.5317	0.741837	0.7045	0.694491	1.0216	0.833799	0.8821	0.045601	0.847	1.11469	0.8724	1.5286	0.688777	0.399789	1.1755	0.661938	1.2278	1.788	0.9781	0.608043	0.956694	0.549736	0.5363	0.517729
0.640628	0.167149	0.849115	0.945818	0.742657	0.264491	0.676796	0.281621	0.5575	0.130992	1.0274	0.640815	0.637642	0.662932	0.995803	0.570781	1.0719	0.581041	0.9248	0.394288	1.0577	0.269684	0.593	-0.034239	0.9344	0.293496	0.5387	0.799957	0.739	0.686914	1.0385	0.897676	0.9127	0.013441	0.8694	1.1239	0.8747	1.52865	0.653757	0.415577	1.179	0.653348	1.2504	1.7054	0.9978	0.723831	0.989524	0.49292	0.5374	0.524949
0.663784	0.185494	0.867005	0.959298	0.814152	0.306208	0.686521	0.254891	0.5739	0.143623	1.0497	0.545145	0.640672	0.657047	1.00815	0.535103	1.0991	0.620631	0.9447	0.376255	1.0695	0.291388	0.6028	-0.100548	0.939	0.262281	0.5649	0.882627	0.7568	0.697847	1.0573	0.966929	0.9362	-0.106879	0.8977	1.10555	0.8889	1.50016	0.646204	0.384675	1.1888	0.661998	1.3265	1.49876	1.0124	0.733729	1.02169	0.485065	0.5329	0.489469
0.676913	0.230961	0.873256	0.995338	0.823409	0.284979	0.696961	0.267274	0.5853	0.18656	1.08	0.537545	0.655972	0.662799			1.1249	0.676691	0.9628	0.380517	1.0846	0.33466	0.6056	-0.17118	0.9583	0.27767	0.5768	0.859727	0.7549	0.723446	1.0841	0.973979	0.955	-0.0164537	0.9237	1.0173	0.892	1.4701	0.693862	0.393433	1.214	0.709318	1.3578	1.53472	1.0188	0.66932	1.04567	0.528567	0.538	0.539489
0.696065	0.281136	0.883279	1.02674	0.81645	0.349551	0.714652	0.293502	0.601	0.19651	1.0967	0.609775	0.662815	0.70176			1.1564	0.678871	0.9874	0.402483	1.1037	0.326279	0.6193	-0.166079	0.9812	0.27145	0.6042	0.880327	0.7713	0.737035	1.1083	0.920259	0.9845	-0.0653355	0.9525	0.849995	0.8965	1.43973	0.75127	0.369987	1.2291	0.688838			1.0552	0.670875	1.07126	0.503228	0.5325	0.503959
0.713693	0.246876	0.894112	1.04255	0.838232	0.395677	0.723056	0.311385	0.6109	0.171456	1.1188	0.608195	0.682058	0.690135			1.1761	0.632061	1.0053	0.424669	1.1182	0.30429	0.6274	-0.157996	1.0067	0.349159	0.6271	0.949467	0.7901	0.776836	1.1127	0.966949	1.0105	-0.190189	0.9672	0.850254	0.9261	1.36685	0.761553	0.421792	1.251	0.698308			1.0439	0.861755	1.08074	0.560549	0.5365	0.460279
0.695417	0.322971	0.918185	1.13506	0.84882	0.385399	0.725832	0.271711	0.6306	0.19142	1.1281	0.649965	0.687465	0.693404			1.2032	0.608561	1.0138	0.361335	1.138	0.296892	0.6342	-0.161706	1.0318	0.414408	0.6268	0.931097	0.7962	0.797442	1.1256	1.00452	1.0436	-0.266657	1.003	0.820284	0.9798	1.34487	0.803476	0.441368	1.2729	0.716568			1.07288	0.734205	1.10308	0.568701	0.555	0.482689
0.722622	0.282638	0.936317	1.18925	0.866013	0.36963	0.741474	0.266627	0.6479	0.21755	1.1409	0.599515	0.712258	0.689666			1.2249	0.651871	1.0452	0.357828	1.1513	0.251667	0.6515	-0.153902	1.048	0.3852	0.6266	0.887747	0.8015	0.780673	1.1406	0.983839	1.0757	-0.219511	1.0394	0.835144	1.0013	1.44221	0.808016	0.477067	1.2831	0.662978			1.0683	0.685991	1.11773	0.582236	0.5667	0.453459
0.744759	0.297074	0.942607	1.10846	0.875028	0.357556	0.746169	0.276187	0.6601	0.2255	1.1617	0.587765	0.718337	0.699656			1.2557	0.657891	1.0602	0.369197	1.1657	0.242592	0.6597	-0.279025	1.0691	0.407395	0.6789	0.906117	0.8123	0.766846	1.1676	0.985719	1.0993	-0.162894	1.0443	0.8075	0.999	1.42811	0.809337	0.495818	1.2882	0.645548			1.0607	0.747932	1.1342	0.596307	0.5784	0.462719
0.761346	0.281314	0.967513	1.10134	0.896775	0.366393	0.758806	0.357343	0.6721	0.24699	1.1952	0.559745	0.725976	0.703858			1.2802	0.682671	1.0812	0.350282	1.1871	0.281612	0.6702	-0.294194	1.0983	0.460925	0.673	0.862307	0.8299	0.755884	1.1885	0.977239	1.1015	-0.109753	1.0717	0.7049	1.0124	1.45274	0.823347	0.495766	1.2955	0.655368			1.0909	0.632049	1.13613	0.615953	0.5932	0.436599
0.777738	0.284437	0.979589	1.11706	0.902971	0.385451	0.767906	0.364582	0.6933	0.25698	1.227	0.737855	0.743544	0.697562			1.2882	0.739841	1.1185	0.375147	1.2122	0.317396	0.6874	-0.243416	1.1104	0.513674	0.66144	0.850017	0.8647	0.760119	1.1878	1.12646	1.1314	-0.159265	1.0975	0.763926	1.0367	1.47985	0.781604	0.539929	1.3217	0.791928			1.09454	0.654873	1.14371	0.666514	0.6181	0.405139
0.796645	0.315709	0.98526	1.09025	0.9176	0.446198	0.778091	0.407241	0.6963	0.2523	1.2745	0.752715	0.762842	0.687897			1.2986	0.736461	1.1389	0.429977	1.224	0.338767	0.6991	-0.107688	1.1281	0.525513	0.65356	0.790841	0.8883	0.737693	1.2047	1.17531	1.1493	-0.216311	1.1037	0.71962	1.0518	1.46342	0.766419	0.454741	1.4166	0.983198			1.1472	0.661406	1.14512	0.642615	0.6453	0.452989
0.802781	0.362887	0.992417	1.04327	0.949898	0.487805	0.783729	0.42822	0.7106	0.26668	1.2903	0.765915	0.77839	0.700339			1.3083	0.662401	1.1522	0.408504	1.2357	0.373963	0.72	-0.185405	1.1439	0.559233	0.6416	0.702927	0.9211	0.788255	1.2168	1.2202	1.1806	-0.231893	1.1165	0.701131	1.0717	1.49851	0.782053	0.407283	1.4536	1.03581			1.1707	0.611785	1.15676	0.600645	0.6623	0.443489
0.825116	0.345373	0.996811	1.05984	0.974882	0.498427	0.796911	0.414163	0.7188	0.27383	1.3017	0.848805	0.796331	0.717367			1.3502	0.651811	1.185	0.386582	1.2565	0.424076	0.7327	-0.093222	1.1635	0.567048	0.6395	0.610237	0.9424	0.755852	1.235	1.2319	1.19	-0.241586	1.1185	0.711936	1.0837	1.51772	0.782231	0.413811	1.4812	1.1221			1.2026	0.631972	1.14828	0.608628	0.6734	0.411109
0.834252	0.398898	1.02352	1.04906	0.984733	0.545766	0.811317	0.419857	0.7334	0.28117	1.3135	0.738735	0.815699	0.758803			1.3809	0.625431	1.1979	0.388384	1.2619	0.443147	0.7454	-0.082087	1.18	0.576597	0.6552	0.601247	0.9675	0.814089	1.2005	1.16712	1.2193	-0.333029	1.1463	0.720183	1.0988	1.50457	0.800547	0.45633	1.5017	1.24205			1.2227	0.779583	1.13051	0.647411	0.6896	0.472749
0.865899	0.313791	1.03487	0.991838	0.996269	0.546649	0.831486	0.453582	0.7396	0.28008	1.333	0.914145	0.827182	0.786491			1.4024	0.630611	1.2254	0.39954	1.2615	0.459491	0.7545	-0.143681	1.1913	0.569661	0.6917	0.707377	0.9729	0.80039	1.1806	1.08438	1.2428	-0.344535	1.1738	0.658594	1.137	1.56348	0.815757	0.416503	1.5005	1.32575			1.261	0.924276	1.12758	0.614241	0.7035	0.489119
0.873853	0.379829	1.05672	1.00966	1.01475	0.555435	0.843682	0.407583	0.7544	0.28093	1.3464	1.00781	0.834347	0.814034			1.4225	0.607961	1.2525	0.469963	1.2614	0.474497	0.7548	-0.112494	1.2059	0.579653	0.6791	0.787407	1.0126	0.793466	1.2099	0.987179	1.2496	-0.324671	1.21	0.623292	1.1643	1.61916	0.827114	0.454875	1.5225	1.20433			1.2691	0.804779	1.11526	0.57902	0.7278	0.530859
0.888898	0.57445	1.06936	1.02306	1.03297	0.648656	0.857783	0.420961	0.7633	0.26487	1.3868	1.05124	0.854361	0.795159			1.4517	0.593031	1.2634	0.461329	1.2715	0.480264	0.7689	-0.153881	1.2109	0.539284	0.6937	0.882527	1.0285	0.880547	1.2206	1.04905	1.2641	-0.258405	1.208	0.611852	1.1941	1.6908	0.846152	0.479971	1.5188	1.15826			1.2752	0.822077	1.11676	0.576713	0.755	0.571849
0.935603	0.620221	1.07528	0.993768	1.05918	0.671093	0.872618	0.444914	0.775	0.25778	1.4074	1.03706	0.861632	0.763307			1.479	0.625381	1.2836	0.436096	1.2854	0.468428	0.7824	-0.155905	1.2154	0.538032	0.7084	0.914437	1.0198	0.954179	1.2152	1.03715	1.2873	-0.452676	1.1976	0.594721	1.2068	1.70294	0.858704	0.445842	1.5698	0.994738			1.3127	0.797708	1.11921	0.631209	0.7771	0.583699
0.946913	0.667296	1.09381	1.0839	1.06991	0.542393	0.885715	0.408446	0.8	0.26475	1.4398	1.05019	0.866593	0.775252			1.499	0.610411	1.3133	0.480572	1.302	0.466228	0.7989	-0.089676	1.215	0.559386	0.7336	1.19114	1.0507	1.00815	1.2106	0.998819	1.3119	-0.373397	1.2048	0.613198	1.2445	1.56669	0.88391	0.470013	1.6167	1.22536			1.3249	0.756449	1.11377	0.569186	0.7874	0.613289
0.976692	0.714451	1.10803	1.08511	1.09052	0.535196	0.901483	0.420303	0.8158	0.26063	1.4775	1.12601	0.873688	0.794667			1.5225	0.611411	1.3363	0.49084	1.3223	0.501723	0.7932	-0.077627	1.2326	0.545901	0.7451	1.22577	1.0785	0.958069	1.2039	0.987799	1.3379	-0.328747	1.2112	0.628001	1.2829	1.61953	0.902464	0.429675	1.5964	1.21373			1.3488	0.664164	1.10833	0.546387	0.8027	0.616949
1.03779	0.830078	1.14602	1.13256	1.12098	0.509349	0.91019	0.41782	0.8173	0.27017	1.5144	1.18782	0.884874	0.797779			1.5418	0.645171	1.3353	0.468037	1.332	0.483017	0.792	-0.121538	1.2645	0.502668	0.7614	1.21743	1.1274	1.06188	1.2009	0.979719	1.3683	-0.30691	1.2211	0.663514	1.2892	1.70211	0.906846	0.369061	1.6037	1.22649			1.3746	0.546458	1.11028	0.534299	0.8092	0.624639
1.0389	0.799716	1.17291	1.12794	1.1512	0.503471	0.930216	0.439386	0.8285	0.28548	1.5366	1.1562	0.899269	0.798343			1.5696	0.619371	1.3644	0.531824	1.354	0.470692	0.8022	-0.092935	1.2828	0.545299	0.7816	1.18715	1.1389	1.14627	1.2055	0.977489	1.3956	-0.26312	1.2686	0.725578	1.3083	1.7405	0.915867	0.394742	1.6202	1.10819			1.3915	0.476856	1.10857	0.514909	0.8306	0.635859
1.0437	0.80172	1.18727	1.11475	1.16609	0.503745	0.938114	0.451972	0.8456	0.29564	1.5648	1.12719	0.905738	0.811192			1.5861	0.592391	1.3881	0.497912	1.3687	0.587573	0.8011	-0.106086	1.2926	0.576712	0.7935	1.15592	1.1634	1.2107	1.2196	0.960279	1.4216	-0.308654	1.2788	0.829933	1.3202	1.82216	0.926509	0.417574	1.6087	1.16349			1.4058	0.376201	1.13179	0.568389	0.8465	0.690799
1.04878	0.805526	1.1998	1.15377	1.18222	0.527025	0.94708	0.423148	0.8498	0.31859	1.5896	1.14976	0.922901	0.846577			1.6055	0.572221	1.4333	0.467879	1.394	0.647933	0.794	-0.087662	1.308	0.623307	0.767	1.13881	1.1797	1.18165	1.2284	0.959139	1.4357	-0.3557	1.2846	0.836211	1.3349	1.7823	0.94277	0.549773	1.6278	1.09358			1.4325	0.435816	1.13976	0.621804	0.8556	0.781889
1.0683	0.812666	1.22784	1.17583	1.19095	0.476767	0.961713	0.429432	0.8571	0.32329	1.6225	1.13462	0.93195	0.873487			1.6499	0.503011	1.4114	0.477862	1.4096	0.680403	0.7969	-0.071331	1.328	0.603846	0.7664	1.13365	1.1739	1.20725	1.2468	0.944229	1.4633	-0.337376	1.3014	0.948613	1.3558	1.76099	0.961009	0.487324	1.6381	1.09258			1.4573	0.450241	1.15927	0.618719	0.8645	0.752579
1.07987	0.832995	1.24291	1.25304	1.2047	0.442369	0.975089	0.455561	0.8843	0.31584	1.6546	1.11949	0.957721	0.859224			1.6685	0.493941	1.4175	0.489882	1.4064	0.696893	0.7917	-0.112715	1.3484	0.58112	0.8165	1.09408	1.2284	1.18056	1.2712	0.931779	1.489	-0.293719	1.3268	1.07629	1.3834	1.65897	0.990524	0.634812	1.6395	1.07667			1.4854	0.403209	1.18464	0.602658	0.8742	0.751449
1.09394	0.85564	1.25582	1.20815	1.2248	0.47204	0.991882	0.469864	0.9074	0.33111	1.6745	1.12431	0.962601	0.869485			1.6951	0.567481	1.4395	0.480594	1.4209	0.631403	0.7942	-0.100155	1.3655	0.581631	0.8377	1.09729	1.243	1.19305	1.2885	0.934309	1.4996	-0.260671	1.3516	1.07223	1.3998	1.58882	1.0274	0.591052	1.6598	1.04429			1.509	0.466754	1.20306	0.635742	0.8888	0.832259
1.10914	0.912849	1.26941	1.24614	1.2438	0.51681	1.00401	0.51304	0.9222	0.36457	1.7034	1.10132	0.962525	0.887366			1.7109	0.435101	1.4413	0.48917	1.4436	0.584693	0.7958	-0.114785	1.381	0.58721	0.8284	0.894167	1.24	1.24793	1.3129	0.908174	1.5302	-0.260701	1.3526	1.08262	1.3867	1.58373	1.03254	0.588936	1.7153	1.07339			1.5082	0.505757	1.21117	0.614655	0.9099	0.769519
1.13987	0.908096	1.27644	1.26093	1.24404	0.526373	1.01982	0.521923	0.938	0.35243	1.7035	1.0114	0.96666	0.914167			1.7249	0.539311	1.4562	0.524743	1.4548	0.614423	0.7896	-0.05779	1.4012	0.607117	0.8281	0.980997	1.2374	1.19649	1.3058	1.02293	1.5631	-0.239049	1.3494	1.12371	1.4403	1.62619	1.00539	0.610129	1.7288	0.948768			1.5192	0.487798	1.26095	0.544948	0.9146	0.771099
1.16912	0.944427	1.28201	1.27648	1.28598	0.592427	1.02915	0.494003	0.9441	0.3528	1.742	0.977585	0.987466	0.920245			1.7504	0.630221	1.4694	0.535108	1.4709	0.638613	0.7973	-0.067727	1.4276	0.577348	0.8428	0.959417	1.255	1.16568	1.3268	1.0821	1.5782	-0.227918	1.3506	1.12556	1.4581	1.60896	1.00198	0.59027	1.7399	0.966268			1.547	0.498249	1.27484	0.560291	0.9246	0.836349
1.19353	0.97149	1.29044	1.25238	1.28706	0.587688	1.04938	0.515295	0.9497	0.34366	1.7727	0.967705	1.00463	0.969774			1.7724	0.712121	1.4788	0.57894	1.4886	0.597073	0.7986	-0.031148	1.4601	0.559369	0.8422	0.845367	1.2677	1.20337	1.3496	1.05245	1.6032	-0.0950629	1.3924	1.03773	1.5162	1.51604	1.00675	0.546698	1.7921	1.10406			1.5805	0.537637	1.30313	0.610946	0.934	0.913519
1.21671	0.999097	1.31901	1.2668	1.29665	0.566754	1.06716	0.541193	0.9542	0.36216	1.8012	1.00777	1.02106	0.95001			1.791	0.693401	1.4787	0.590684	1.5103	0.636243	0.8057	-0.071757	1.4828	0.574295	0.8633	0.898667	1.32	1.20868	1.362	1.09761	1.6193	-0.1277	1.4215	0.993383	1.5378	1.52263	1.00782	0.610823	1.8139	1.02214			1.6009	0.61064	1.33451	0.652975	0.948	0.915179
1.23455	0.91916	1.36252	1.31142	1.30619	0.509747	1.08015	0.549121	0.9556	0.35342	1.8294	0.973845	1.03518	0.959878			1.8222	0.733051	1.4987	0.635639	1.526	0.687443	0.8257	-0.020415	1.4981	0.504709	0.8766	0.899717	1.3749	1.23084	1.3865	1.14277	1.6411	-0.004131	1.4297	1.00389	1.5338	1.52015	1.00466	0.582251	1.8559	1.14673			1.6219	0.664221	1.34275	0.744555	0.9635	0.943699
1.25052	0.908649			1.33342	0.375047	1.09145	0.57018	0.9635	0.35549	1.8531	1.03584	1.05623	0.974108			1.8428	0.701091	1.5181	0.746509	1.5412	0.720843	0.8305	-0.012675	1.5193	0.436953	0.9001	0.863217	1.3768	1.25795	1.4019	1.10452	1.6906	0.007354	1.4362	0.984693	1.5493	1.70852	1.00736	0.534037	1.8941	1.32461			1.6491	0.6984	1.31801	0.729994	0.9831	0.940689
1.25877	0.886215			1.36921	0.341096	1.11241	0.582841	0.9744	0.34251	1.8789	1.0617	1.08132	0.981362			1.8553	0.700741	1.5481	0.793039	1.5526	0.711093	0.8509	-0.023708	1.5319	0.483679	0.9296	0.919727	1.4109	1.13077	1.4239	1.14088	1.7226	0.006371	1.4614	1.00951	1.5647	1.84825	1.00835	0.578414	1.9311	1.39162			1.6813	0.824635	1.29568	0.589049	1.0078	0.961379
1.27161	0.792796			1.39347	0.183845	1.11625	0.575042	0.9788	0.39243	1.9049	1.05777	1.08837	0.991542			1.8695	0.679811	1.5593	0.835769	1.5609	0.756973	0.8866	-0.043659	1.5476	0.481189	0.9867	0.957277	1.3747	0.875053	1.4596	1.23277	1.7422	0.060429	1.4658	0.993083	1.5964	1.79033	1.01162	0.605873	1.9292	1.26064			1.6982	0.828164	1.31864	0.523199	1.0269	0.964039
1.27915	0.834083			1.41028	0.154095	1.13048	0.590283	0.9862	0.39246	1.926	1.04967	1.0952	1.01122			1.9012	0.697981	1.581	0.822409	1.575	0.815753	0.8847	-0.066267	1.5649	0.611104	1.0074	1.11383	1.4155	0.990609	1.4788	1.20441	1.7736	0.107331	1.4714	0.954353	1.6156	1.88242	1.0138	0.630015	1.9408	1.28111			1.7177	0.773156	1.36083	0.522419	1.0386	1.02565
1.30076	0.91581			1.43307	0.130777	1.1394	0.595051	0.9923	0.40508	1.9574	1.0856	1.12125	1.02878			1.9372	0.698951	1.601	0.824599	1.5937	0.857463	0.8898	-0.05286	1.5861	0.608494	1.0046	1.13388	1.3959	1.08938	1.4861	1.18563	1.7808	0.164161	1.4676	0.947593	1.6431	1.91743	1.01458	0.651522	1.9569	1.34488			1.7519	0.882503	1.40297	0.713201	1.045	1.02396
1.31738	0.922479			1.46594	0.153713	1.15367	0.604764	1.0008	0.41776	1.975	1.07814	1.13035	0.993098			1.9628	0.677001	1.6237	0.828139	1.6148	0.945323	0.8807	-0.031359	1.6154	0.549758	1.0347	1.18512	1.4091	1.07954	1.5002	1.16443	1.7984	0.181859	1.4583	0.923483	1.6782	1.98617	1.01466	0.609822	1.9791	1.36165			1.7665	1.00607	1.42282	0.779959	1.0503	1.08073
1.34747	0.952256			1.48558	0.236904	1.15968	0.605112	1.0068	0.45559	2.0084	1.05988	1.14505	1.04446			2.0034	0.661171	1.6256	0.810319	1.6156	0.928623	0.8902	-0.100426	1.6367	0.556151	1.0482	1.18838	1.4147	1.18848	1.5285	1.17783	1.818	0.264241	1.477	1.03295	1.7155	2.0507	1.04277	0.655517	2.0018	1.41691			1.7586	1.06143	1.42919	0.783416	1.0568	1.03644
1.37902	0.980592			1.51869	0.313616	1.17464	0.606694	1.0137	0.45293	2.0354	1.0657	1.15508	1.03374			2.0231	0.634451	1.6363	0.818969	1.6232	0.862943	0.9095	-0.074554	1.6609	0.638581	1.021	1.20341	1.481	1.25309	1.5607	1.20326	1.85	0.266664	1.4904	1.03747	1.7563	2.09015	1.03694	0.576745	2.0319	1.38993			1.7781	1.08323	1.43539	0.778942	1.0542	1.052
1.38401	1.00533			1.53028	0.244042	1.18388	0.588646	1.0171	0.44129	2.044	1.05299	1.17592	1.03243			2.0404	0.641111	1.6539	0.880249	1.6364	0.850263	0.9297	-0.016281	1.6856	0.637457	1.0309	1.19812	1.5221	1.16572	1.5881	1.3862	1.8762	0.219427	1.5074	1.03795	1.7806	2.04869	1.02972	0.53718	2.0415	1.41493			1.7837	1.1386	1.46371	0.804267	1.0567	1.02704
1.42456	1.01452			1.54021	0.304415	1.19609	0.580297	1.0311	0.46674	2.0647	1.01768	1.17657	1.02919			2.0688	0.626631	1.6629	0.926119	1.6533	0.888923	0.9357	0.006673	1.7077	0.645117	1.0537	1.21488	1.5169	1.13672	1.6086	1.42393	1.8827	0.247475	1.5366	1.0486	1.8031	1.96501	1.06634	0.597306	2.0917	1.55943			1.7658	1.03183	1.48364	0.866203	1.0732	1.07982
1.4319	1.07824			1.55976	0.378678	1.22091	0.589329	1.0422	0.46433	2.0972	0.952075	1.19941	1.03522			2.0921	0.590421	1.6822	0.933909	1.6652	0.892663	0.9555	-0.012215	1.7189	0.695749	1.0482	1.21404	1.5381	1.11289	1.6347	1.48536	1.9124	0.25995	1.5665	1.04487	1.822	1.97386	1.07683	0.647111	2.1244	1.63992			1.7709	0.9587	1.49529	0.891555	1.1022	1.12094
1.43082	1.09049			1.57684	0.350347	1.23682	0.58557	1.0574	0.45524	2.1131	0.868365	1.21084	1.04701			2.113	0.667891	1.7041	0.858939	1.6805	0.978623	0.9636	0.041645	1.7411	0.663006	1.047	1.2149	1.5554	1.1319	1.6593	1.43393	1.9287	0.205791	1.573	1.11558	1.8358	1.92764	1.08874	0.598391	2.1478	1.69743			1.7709	1.06196	1.50612	0.853101	1.1429	1.18073
1.42975	1.10274			1.59229	0.28142	1.23811	0.597194	1.0637	0.47671	2.1355	0.969935	1.21689	1.03063			2.1345	0.707911	1.7241	0.894019	1.7059	0.995653	0.9633	0.099417	1.7508	0.699286	1.0612	1.21455	1.5797	1.1403	1.675	1.33222	1.9404	0.196874	1.6023	1.14187	1.844	1.97126	1.09941	0.634007	2.1614	1.75141			1.7994	1.19837			1.1719	1.2033
1.46013	1.15035			1.60895	0.290882	1.24938	0.61485	1.0819	0.49695	2.1638	1.03808	1.23284	0.985286			2.1598	0.813281	1.7529	0.866939	1.7256	1.04359	0.9747	0.099517	1.773	0.708575	1.0661	1.21668	1.6056	1.22586	1.6874	1.36476	1.9671	0.201528	1.6327	1.20528	1.8803	2.1189	1.10946	0.657796	2.1932	1.7578			1.8192	1.22956			1.1845	1.19001
1.51751	1.24965			1.61323	0.302714	1.26668	0.625762	1.0921	0.48072	2.1814	1.08346	1.25598	1.00385			2.1727	0.853091	1.7689	0.856329	1.7466	1.07591	0.9993	0.086586	1.8052	0.832502	1.0937	1.17478	1.6509	1.30949	1.7073	1.38497	1.9802	0.259607	1.6615	1.36401	1.9046	2.03647	1.1382	0.677073	2.2173	1.83528			1.8534	1.24752			1.2034	1.19721
1.52615	1.17271			1.64729	0.369998	1.27101	0.649415	1.1113	0.4934	2.1999	1.18382	1.26323	1.00483			2.1857	0.863001	1.7808	0.864959	1.756	1.14588	0.9987	0.128287	1.8248	0.826203	1.1655	1.17867	1.6495	1.31545	1.7267	1.48307	1.9952	0.255425	1.6872	1.45553	1.9376	1.96194	1.2182	0.810676	2.2434	1.91637			1.8694	1.26829			1.2252	1.26079
1.54163	1.21964			1.68021	0.375031	1.27835	0.655552	1.131	0.55431	2.2229	1.24077	1.26708	0.995331			2.2143	0.950971	1.7922	0.819719	1.7748	1.17299	1.0069	0.207984	1.8464	0.835169	1.1764	1.18982	1.6216	1.41434	1.7461	1.61385	2.0118	0.220306	1.7058	1.52715	1.9787	1.94737	1.21669	0.782926	2.2537	1.90768			1.8854	1.27985			1.2455	1.23039
1.55241	1.31196			1.70214	0.40206	1.30574	0.649167	1.145	0.52772	2.2382	1.22595	1.27754	0.997069			2.2315	0.915801	1.8185	0.827349	1.7943	1.2311	1.0351	0.181065	1.8544	0.958591	1.2091	1.22195	1.6245	1.43681	1.761	1.58505	2.0438	0.206021	1.7029	1.4738	1.9855	1.98206	1.25051	0.807941	2.288	1.8868			1.9106	1.3683			1.2562	1.21262
1.57185	1.3308			1.7175	0.40767	1.32865	0.675262	1.1519	0.53886	2.2645	1.3286	1.3013	1.00497			2.2616	0.952521	1.825	0.855699	1.8164	1.24607	1.0469	0.209975	1.8701	1.06602	1.219	1.21354	1.6557	1.33853	1.788	1.59482	2.0574	0.137982	1.7221	1.51068	1.994	2.02564	1.24773	0.877787	2.3067	1.92233			1.9054	1.41676			1.2811	1.32329
1.58967	1.24481			1.7361	0.426782	1.34341	0.715643	1.173	0.50967	2.285	1.36628	1.32322	1.0165			2.3071	0.975961	1.8396	0.832069	1.8283	1.30824	1.0671	0.269903	1.8824	1.08838	1.216	1.2677	1.6754	1.34718	1.8185	1.56229	2.0662	0.105738	1.7383	1.48777	1.9961	1.99777	1.22842	0.911154	2.3296	1.82809			1.9142	1.30898			1.3	1.34214
1.61607	1.1461			1.76109	0.380058	1.35942	0.703369	1.1848	0.56914	2.3128	1.3526	1.33368	1.02727			2.31136	1.00776	1.8656	0.775379	1.8417	1.30552	1.0995	0.291833	1.8959	1.14437	1.1933	1.2715	1.696	1.30098	1.835	1.49763	2.093	0.113463	1.7449	1.50595	2.0088	1.96952	1.27105	0.86084	2.3516	1.87492			1.9435	1.33713			1.3213	1.36976
1.64317	1.16251			1.78565	0.433875	1.36581	0.699763	1.2011	0.5764	2.3373	1.39348	1.35099	1.0458			2.32636	1.04061	1.8979	0.716669	1.8548	1.31925	1.1161	0.282862	1.9082	1.19508	1.1679	1.35027	1.7052	1.32834	1.8581	1.44044	2.1058	0.147935	1.763	1.47072	2.0099	2.01922	1.31166	0.758738	2.3713	1.90513			1.9652	1.25548			1.3547	1.45312
1.64804	1.21803			1.7958	0.492984	1.3715	0.689326	1.2121	0.59067	2.3573	1.44539	1.37015	1.03865			2.3286	1.08647	1.9193	0.678699	1.8789	1.34507	1.1221	0.282222	1.9264	1.21538	1.1777	1.34293	1.7161	1.46014	1.8729	1.4481	2.1192	0.095097	1.7493	1.48265	2.0135	2.02198	1.33377	0.699639	2.3995	1.94667			1.9728	1.24565			1.3709	1.46496
1.67544	1.24932			1.81569	0.539945	1.3758	0.713613	1.2244	0.60528	2.3743	1.42411	1.37924	1.06463			2.3366	1.11676	1.9317	0.664799	1.8971	1.37906	1.139	0.282874	1.9339	1.23128	1.1943	1.33975	1.7602	1.56399	1.8775	1.37646	2.1357	0.060582	1.7567	1.47421	2.0571	1.93437	1.34066	0.633641	2.4235	1.9519			2.0085	1.28262			1.3882	1.48222
1.68358	1.25192					1.37729	0.705237	1.2421	0.56512	2.4029	1.42553	1.40051	1.08277			2.3872	1.20302	1.955	0.659389	1.9122	1.38953	1.1345	0.256498	1.9657	1.23129	1.2192	1.31168	1.779	1.58805	1.8928	1.40961	2.1598	0.059201	1.756	1.51965	2.077	1.98306	1.35021	0.669054	2.4711	1.94942			2.0175	1.2355			1.406	1.52983
1.68327	1.30159					1.38532	0.704029	1.2575	0.58362	2.4344	1.4063	1.41068	1.08398			2.4077	1.30762	1.9771	0.765769	1.9385	1.38784	1.1299	0.318503	1.994	1.24907	1.2581	1.32363	1.7977	1.41682	1.9177	1.36004	2.1604	0.125398	1.7567	1.61226	2.0917	1.99024	1.35484	0.618374	2.5115	1.93012			2.0442	1.27711			1.4192	1.53479
1.67477	1.2279					1.39657	0.686262	1.2668	0.60381	2.4562	1.35898	1.41731	1.10666			2.4441	1.26889	2	0.782989	1.9687	1.51769	1.1387	0.393923	2.0198	1.24802	1.2508	1.29389	1.8402	1.41265	1.9474	1.39181	2.1919	0.117448	1.7725	1.6216	2.1137	1.89905	1.38212	0.650399	2.5379	1.89926			2.0537	1.24147			1.4197	1.56809
1.68098	1.25163					1.40008	0.761414	1.2806	0.58092	2.4652	1.35198	1.41283	1.09868			2.4639	1.28564	2.0131	0.747159	1.9954	1.58715	1.1416	0.411273	2.0396	1.29086	1.2746	1.31602	1.8752	1.30334	1.9638	1.46759	2.2201	0.016565	1.8335	1.68392	2.1336	2.01866	1.39553	0.652424	2.5494	1.9245			2.0484	1.21903			1.4266	1.58666
1.70166	1.1547					1.4075	0.764415	1.288	0.61328	2.4914	1.35774	1.41738	1.11793			2.4934	1.33054	2.0182	0.698669	2.0055	1.57226	1.1503	0.418073	2.0353	1.42911	1.2908	1.32619	1.8955	1.34887	1.997	1.51514	2.2442	-0.0555708	1.8614	1.68138	2.1517	2.04342	1.40187	0.61659	2.5592	1.82504			2.0985	1.31155			1.4437	1.5424
1.69685	1.24304					1.4134	0.782633	1.3033	0.61823	2.53	1.36568	1.42542	1.08579			2.4963	1.38738	2.0348	0.753099	2.029	1.57438	1.1475	0.400213	2.1006	1.30936	1.3116	1.30883	1.9011	1.47516	2.0216	1.52077	2.2578	-0.104898	1.8772	1.67885	2.1541	2.20129	1.40561	0.61702	2.5941	1.70475			2.1203	1.34074			1.4592	1.57378
1.67818	1.39827					1.42175	0.799908	1.3142	0.64067	2.5473	1.35611					2.5107	1.34562	2.06	0.772039	2.0412	1.6036	1.1534	0.279598	2.1189	1.3285	1.3156	1.31555	1.9102	1.40331	2.0428	1.505	2.2839	-0.112728	1.914	1.72775	2.1557	2.14772	1.44117	0.628506	2.6338	1.62419			2.133	1.42714			1.4727	1.55581
1.69637	1.45103					1.42701	0.849865	1.3242	0.65961	2.574	1.36968					2.5297	1.4066	2.083	0.755049	2.0599	1.65858	1.1523	0.323633	2.1424	1.34665	1.3218	1.31844	1.8593	1.56235	2.0666	1.53278	2.2968	0.029959	1.9381	1.77716	2.1744	2.07737	1.46416	0.603357	2.6429	1.54178			2.153	1.52713			1.4802	1.53584
1.67267	1.53605					1.4341	0.845773	1.3327	0.6454	2.6146	1.39224					2.5524	1.46158	2.1026	0.743489	2.0783	1.63092	1.158	0.283802	2.159	1.41729	1.3203	1.34115	1.8908	1.54914	2.0899	1.58443	2.327	0.143152	1.9528	1.74228	2.1844	2.06383	1.47523	0.625802	2.669	1.56591			2.1762	1.56119			1.4949	1.50943
1.67625	1.47653					1.43781	0.835993	1.342	0.64507	2.6439	1.44958					2.5808	1.43216	2.1148	0.771419	2.0941	1.68901	1.151	0.25346	2.1681	1.55313	1.3225	1.40431	1.9118	1.55764	2.1041	1.63455	2.3454	0.161352			2.2106	2.03531	1.4939	0.694378	2.6809	1.50949			2.1918	1.6547			1.5131	1.50964
1.6884	1.53355					1.45142	0.867455	1.3508	0.64135	2.6555	1.495					2.6134	1.44695	2.0664	0.641739	2.1063	1.69766	1.1524	0.292353	2.1824	1.67749	1.3337	1.53877	1.9578	1.51106	2.1346	1.62055	2.3641	0.194305			2.2269	2.07125	1.48904	0.614432	2.7118	1.40878			2.2183	1.71848			1.5279	1.50994
1.73275	1.56559					1.4627	0.864019	1.3619	0.72038							2.6442	1.49544	2.1317	0.719719	2.1174	1.71578	1.1683	0.283224	2.2202	1.67874	1.3528	1.62548	1.9484	1.5308	2.1512	1.6482	2.3857	0.106732			2.2525	2.08638	1.45855	0.626321	2.7197	1.41152			2.2328	1.68388			1.5437	1.52067
1.76978	1.55748					1.47825	0.851048	1.3679	0.59858							2.6588	1.45766	2.1723	0.794689	2.1366	1.74073	1.1859	0.389783	2.2432	1.61393	1.3739	1.53991	1.9752	1.51052	2.1651	1.6527	2.4052	0.130673			2.2695	2.13667	1.50803	0.659151	2.7342	1.34289			2.2707	1.65984			1.5505	1.46878
1.82432	1.61213					1.48426	0.882112	1.3867	0.51402							2.6852	1.39953	2.1877	0.871559	2.1535	1.73422	1.2349	0.437233	2.2478	1.60922	1.3743	1.60621	2.015	1.40067	2.1755	1.65259	2.43	0.127392			2.2861	2.06973	1.51185	0.659988	2.7635	1.2502			2.2728	1.60864			1.5605	1.41952
1.86033	1.61351					1.50216	0.8987	1.4043	0.5542							2.6933	1.36182	2.2141	0.935409	2.1712	1.75862	1.2541	0.404593	2.2786	1.59961	1.3777	1.58	2.0349	1.42467	2.1931	1.60074	2.4632	0.117594			2.3024	2.10292	1.5249	0.60026	2.7877	1.2581			2.2981	1.643			1.5703	1.43064
1.88367	1.67204					1.51289	0.886046	1.4264	0.58628							2.7337	1.32929	2.2295	1.04129	2.1942	1.82251	1.2774	0.416013	2.3012	1.59839	1.3757	1.46276	2.04	1.53933	2.2049	1.5595	2.4518	0.168304			2.3247	2.22721	1.55104	0.669247	2.8032	1.25807			2.3223	1.60386			1.5822	1.44751
1.89381	1.71857					1.53208	0.899281	1.4361	0.68477							2.7551	1.33117	2.2718	1.12958	2.2146	1.81562	1.2741	0.359463	2.3183	1.58957	1.3806	1.4278	2.0496	1.59526	2.2118	1.44387	2.4979	0.060396			2.3517	2.17038	1.49388	0.719604	2.8223	1.18074			2.3403	1.60042			1.5919	1.43152
1.86499	1.7435					1.5513	0.954336	1.4345	0.74176							2.7547	1.35843	2.2953	1.25128	2.2236	1.80582	1.2847	0.259884	2.3336	1.5857	1.4198	1.35194	2.0637	1.69086	2.2349	1.3789	2.5231	0.072041			2.3518	2.18479	1.52271	0.678889	2.8294	1.16399			2.3748	1.58278			1.5896	1.39608
1.86587	1.84385					1.56549	0.92829	1.4456	0.84985							2.7767	1.5159	2.3068	0.993389	2.2398	1.82458	1.3174	0.421263	2.349	1.57569	1.4226	1.40121	2.0563	1.65408	2.2459	1.35923	2.5461	0.038856			2.3959	2.35854	1.54184	0.751993	2.8397	1.19658			2.4091	1.63924			1.5982	1.42938
1.88831	1.76568					1.57241	0.939389	1.4537	0.87366							2.795	1.53574	2.3145	0.997259	2.2598	1.8205	1.3277	0.405953	2.3629	1.60517	1.4384	1.42379	2.0534	1.67973	2.2675	1.42619	2.5743	0.050435			2.4087	2.35986	1.5686	0.834561	2.8214	1.19647			2.4537	1.63278			1.6094	1.5009
1.89075	1.75116					1.5945	0.9263	1.4628	0.89263							2.8271	1.55832	2.3184	0.978069	2.2693	1.83226	1.3817	0.463233	2.3689	1.59792	1.4459	1.4674	2.0731	1.70638	2.2872	1.45225	2.5821	0.093423			2.4181	2.39103	1.60922	0.884235	2.832	1.15861			2.5009	1.65902			1.6404	1.55024
1.89422	1.76804					1.60581	0.967468	1.4742	0.91844							2.8255	1.57677			2.2943	1.82629	1.3977	0.529763	2.3721	1.57127	1.4529	1.54952	2.096	1.86578	2.3098	1.47699	2.5783	0.109569			2.443	2.42307	1.60842	0.938524	2.8424	1.16304			2.5345	1.70497			1.6513	1.64758
1.89136	1.87049					1.62244	0.974815	1.4981	0.91746							2.8315	1.71167			2.3198	1.84629	1.4245	0.563683	2.3755	1.56415	1.4833	1.6438	2.108	1.93783	2.3379	1.53559	2.5863	0.116062			2.4772	2.55085	1.59986	0.857625	2.8475	1.20514			2.5578	1.5945			1.6712	1.62591
1.95897	1.95303					1.63351	0.983492	1.5098	0.97615							2.8658	1.7966			2.3407	1.84038	1.4435	0.600633	2.3718	1.5909	1.5213	1.6221	2.1265	1.98254	2.348	1.52853	2.5835	0.135887			2.5161	2.50528	1.6385	0.885404	2.8512	1.06756			2.5979	1.59376			1.679	1.60582
1.97233	1.97893					1.64573	0.989279	1.5181	0.94052							2.9001	1.82381			2.3629	1.8722	1.4452	0.696213	2.3725	1.55532	1.5492	1.64542	2.1619	2.03562	2.3706	1.56152	2.5913	0.105465			2.5156	2.60387	1.65912	0.885485	2.8671	1.01345			2.6358	1.65059			1.6919	1.57706
2.00246	1.95949					1.66386	0.966075	1.5298	0.94077							2.9377	1.89456			2.3857	1.86696	1.4642	0.718753	2.3796	1.55561	1.5489	1.66354	2.2394	2.0873	2.3818	1.55425	2.6149	0.020525			2.5497	2.68063	1.65013	0.86429	2.8769	1.01314			2.6532	1.6055			1.6965	1.66715
2.00197	1.99429					1.67937	0.978747	1.5329	0.94437							2.9562	2.03842			2.4076	1.83544	1.4733	0.676523	2.3811	1.5492	1.5406	1.68499	2.2172	1.96862	2.4052	1.55341	2.6534	-0.152032			2.5826	2.7064	1.63894	0.965835	2.8988	1.05824			2.6775	1.60476			1.7268	1.63052
2.0187	2.00282					1.68853	0.987865	1.5474	0.9319							2.9791	2.12277			2.4249	1.86997	1.4755	0.633763	2.3743	1.585	1.5453	1.65149	2.2445	1.98993	2.4243	1.63146	2.6717	-0.170502			2.6166	2.74246	1.63908	1.02093	2.9107	1.02103			2.6906	1.57686			1.7429	1.62979
2.0392	1.98075					1.7026	0.974326	1.561	0.90717							3.0031	2.14519			2.4441	1.89934	1.4772	0.708593	2.3794	1.57241	1.5495	1.68146	2.2413	1.89547	2.44	1.60375	2.7014	-0.111735			2.653	2.74992	1.66783	1.0473	2.9234	0.973918			2.7025	1.67458			1.7585	1.61318
2.11422	2.00001					1.71035	0.996985	1.5719	0.94393							3.0348	2.17616			2.4679	1.94277	1.482	0.698473	2.38	1.56288	1.5532	1.63077	2.2559	1.98252	2.4539	1.63391	2.716	-0.0317081			2.6662	2.78903	1.7238	1.05986	2.9309	0.981238			2.712	1.71524			1.771	1.68706
2.12469	2.00866					1.72589	1.00053	1.5903	0.96405							3.0849	2.21402			2.4825	1.94418	1.5065	0.626413	2.3758	1.60721	1.5467	1.62259	2.2497	1.98849	2.4717	1.6678	2.748	0.110798			2.6865	2.90262	1.76817	1.02711	2.9606	0.981178			2.7201	1.69813			1.7828	1.64816
2.12528	2.03395					1.73699	1.01245	1.6055	0.96923							3.0975	2.2505			2.4975	1.91797	1.5036	0.755643	2.3795	1.60614	1.5386	1.64582			2.4925	1.672	2.7671	0.074311			2.7205	2.91007	1.76634	1.03493	2.9771	0.915228			2.7363	1.68994			1.7847	1.71971
2.11629	1.99757					1.74673	1.01877	1.6195	0.96186							3.115	2.24784			2.5157	1.91312	1.5209	0.716223	2.3821	1.58532	1.5464	1.67089			2.5048	1.72322	2.7952	0.095145			2.7349	2.93339	1.77927	0.998235	2.986	0.957578			2.7556	1.73484			1.7901	1.82152
2.13449	1.99678					1.75583	1.01555	1.6375	0.98356							3.1409	2.22421			2.5289	1.91261	1.541	0.743913	2.3846	1.56804	1.5853	1.79104			2.5198	1.7228	2.8244	-0.001594			2.76	2.86938	1.78752	1.07832	3.0214	1.0692			2.7712	1.88504			1.8075	1.79966
2.15225	1.96741					1.7651	1.01456	1.6542	1.05295							3.1598	2.31787			2.5469	1.92974	1.5728	0.669133	2.3777	1.58119	1.6414	1.82815			2.5409	1.71172	2.8528	0.062896			2.8143	2.91222	1.79719	0.993317	3.0643	1.10724			2.7872	1.8936			1.8177	1.78087
2.16023	2.02283					1.77395	1.01253	1.6647	1.06833							3.1687	2.33027			2.5726	1.87764	1.5987	0.672153	2.3768	1.60509	1.6494	1.80077			2.5647	1.74104	2.885	0.11411			2.8033	2.77612	1.78369	0.929517	3.0698	1.09995			2.8111	1.91326			1.8221	1.8914
2.17389	2.04621					1.78564	1.04656	1.6749	1.08342							3.1882	2.34103			2.5983	1.85967	1.6149	0.712813	2.377	1.61291	1.6794	1.72438			2.5788	1.77686	2.8995	0.121885			2.814	2.88154	1.75322	1.03696	3.0978	1.18251			2.8432	1.93931			1.8267	1.87935
2.1892	2.05606					1.79157	0.996083	1.6868	1.07264							3.2091	2.32128			2.6279	1.86756	1.6158	0.750213	2.3811	1.57713	1.6774	1.74561			2.6069	1.75697	2.9156	0.024325			2.8324	3.03158	1.78247	1.08201	3.1335	1.10913			2.8639	1.98447			1.8433	1.87456
2.23256	2.0344					1.81074	0.932682	1.7014	1.10661							3.2309	2.30868			2.6397	1.87838	1.6215	0.985333	2.3782	1.60142	1.6864	1.73337			2.6158	1.78832	2.9435	0.038853			2.8593	3.12068	1.77951	1.1711	3.1594	1.1597			2.8849	1.94044			1.8706	1.84184
2.23917	2.07472					1.82859	0.974653	1.7068	1.07967							3.2591	2.30946			2.6565	1.84818	1.6459	1.09622	2.4021	1.56304	1.6769	2.00251			2.6257	1.87525	2.9676	0.201363			2.864	3.18051	1.80359	1.15495	3.2196	1.25368			2.9039	1.93433			1.8803	1.85467
2.2425	2.15818					1.85077	0.9898	1.724	1.08692							3.288	2.31058			2.6659	1.84225	1.6547	1.14897	2.4123	1.58857	1.6943	1.99966			2.6454	1.8694	2.9738	0.219316			2.8753	3.14186	1.79478	1.32282	3.2579	1.25236			2.9269	1.84753			1.8897	1.92865
2.24672	2.25408					1.86068	1.03353	1.7491	1.12867							3.3235	2.24581			2.6885	1.82535	1.6671	1.16949	2.4265	1.56015	1.7164	1.80559			2.6635	1.88693	2.9742	0.21777			2.8932	3.14632	1.80481	1.27217	3.2693	1.15915			2.941	1.7162			1.9159	1.95738
2.26093	2.24998					1.859	1.05473	1.7531	1.16135							3.3369	2.35266			2.7132	1.86415	1.6708	1.12529	2.4455	1.52701	1.7425	1.77843			2.683	1.90228	2.9712	0.204546			2.9311	2.95052	1.85102	1.30337	3.2984	1.2604			2.9489	1.71556			1.9282	1.97052
2.28151	2.37931					1.87058	1.10695	1.7605	1.19267							3.3675	2.31056			2.7332	1.8581	1.6883	1.1732	2.4666	1.53756	1.7498	2.00741			2.696	1.94089	2.9739	0.229711			2.9515	2.94693	1.88212	1.36422	3.3439	1.21682			2.9708	1.71682			1.938	2.00224
2.28914	2.42234					1.87877	1.12887	1.8086	1.26532							3.3946	2.32758			2.7505	1.90098	1.7108	1.2595	2.4867	1.53599	1.784	2.03592			2.7113	2.07603	2.9811	0.244774			2.9379	2.95775	1.89182	1.37595	3.3682	1.30023			2.9796	1.65536			1.9527	2.01046
2.31433	2.39635					1.88822	1.13679	1.8164	1.15737							3.4145	2.35686			2.7753	2.00375	1.7334	1.31952	2.5121	1.51454	1.7946	1.97348			2.7399	2.12491	2.9748	0.247752			2.956	2.98199	1.91533	1.34996	3.393	1.33726			2.996	1.67052			1.9796	2.02836
2.34177	2.40146					1.90006	1.16634	1.836	1.20976							3.4482	2.53783			2.7829	2.0748	1.7599	1.35743	2.5311	1.57881	1.8158	2.01834			2.7652	2.14835	2.9729	0.197643			2.9762	2.83417	1.916	1.31486	3.4204	1.3744			3.0177	1.66733			2.0085	1.96142
2.3558	2.36928					1.92437	1.12667	1.8496	1.21369							3.4712	2.70006			2.798	1.9912	1.8036	1.47218	2.5499	1.58526	1.8379	2.13036			2.7751	2.2634	3.0071	0.168243			2.996	2.80523	1.9181	1.34283	3.4372	1.3384			3.0441	1.73095			2.0221	2.0158
2.3905	2.42745					1.93666	1.19708	1.8584	1.23972							3.4869	2.69219			2.8152	1.9835	1.8133	1.41695	2.5725	1.55454	1.8929	2.09178			2.7962	2.32914	3.0433	0.220495					1.91988	1.29963	3.4592	1.32591			3.0638	1.79674			2.0412	2.06892
2.39624	2.42894					1.94476	1.17253	1.8658	1.27096							3.5056	2.69573			2.8341	2.05795	1.8252	1.29247	2.5973	1.55277	1.9202	2.08325			2.8085	2.31994	3.0599	0.126805					1.92439	1.29889	3.4709	1.34726			3.0826	1.72265			2.0709	2.03215
2.42931	2.42725					1.95657	1.20655	1.869	1.25718							3.5315	2.70743			2.8507	2.09908	1.8352	1.19579	2.6154	1.63056	1.9342	2.06293			2.8458	2.31279	3.0929	0.137203					1.91055	1.42243	3.4965	1.32722			3.1061	1.87383			2.0791	2.07383
2.4188	2.45478					1.95979	1.19367	1.8784	1.25879							3.5583	2.71433			2.8772	2.19563	1.832	1.18991	2.6272	1.64059	1.9428	2.10055			2.8808	2.49034	3.1102	0.186979					1.90123	1.49621	3.5024	1.33879			3.1278	1.80614			2.109	2.10459
2.4343	2.53056					1.97422	1.18315	1.89	1.30935							3.5787	2.71088			2.8905	2.21461	1.8431	1.30786	2.6578	1.65629	1.9771	2.14656			2.8856	2.53446	3.1172	0.156484					1.90388	1.49823	3.5255	1.33597			3.1509	1.79225			2.1369	2.19022
2.46316	2.5619					1.98772	1.14931	1.8893	1.30252							3.6071	2.69419			2.8901	2.19928	1.8661	1.30976	2.6904	1.69079	1.9613	2.13157			2.9054	2.52983	3.1438	0.249435					1.8972	1.53557	3.5469	1.31025			3.1731	1.7945			2.1608	2.15549
2.45554	2.60346					1.99923	1.19619	1.8971	1.32512							3.6429	2.65453			2.8931	2.21548	1.8931	1.26357	2.709	1.71731	1.9493	1.97654			2.9141	2.44393	3.1722	0.245061					1.90716	1.55517	3.5602	1.32207			3.2076	1.76486			2.1994	2.2597
2.49245	2.57856					2.01824	1.23853	1.9085	1.36194							3.6581	2.63162			2.8961	2.19166	1.9161	1.30576	2.7277	1.71154	1.9942	2.05955			2.9324	2.351	3.1994	0.275558					1.92739	1.57268	3.5833	1.37349			3.2297	1.98435			2.2161	2.27158
2.51085	2.5731					2.03371	1.24028	1.9232	1.39317							3.6815	2.58095			2.9228	2.187	1.9507	1.39891	2.7466	1.72726	2.0185	2.16172			2.9444	2.44838	3.2228	0.283511					1.93376	1.59227	3.5974	1.373			3.2379	1.90408			2.2381	2.28685
2.52223	2.58545					2.04772	1.22522	1.9226	1.39812							3.7108	2.60812			2.9401	2.2733	1.978	1.44046	2.7661	1.6948	2.0419	2.19848			2.961	2.51381	3.2362	0.415757					1.94366	1.61951	3.6193	1.35904			3.2855	1.78798			2.245	2.19091
2.54978	2.6323					2.06639	1.2571	1.9265	1.35884							3.7425	2.59568			2.9565	2.30205	1.9833	1.49736	2.7963	1.72329	2.065	2.2531			2.9769	2.48839	3.2683	0.44519					1.97234	1.81131	3.629	1.3579			3.2833	1.95516			2.2653	2.30433
2.57823	2.771					2.08423	1.34084	1.9355	1.38166							3.7548	2.61288			2.9819	2.33426	2.0192	1.54585	2.8105	1.7629	2.0938	2.28372			2.9921	2.49077	3.2914	0.431667					1.98817	1.8415	3.6488	1.3319			3.3321	2.05825			2.2654	2.19761
2.59018	2.65333					2.09566	1.38279	1.9522	1.34868							3.7699	2.55043			3.0071	2.33007	2.0368	1.53361	2.8335	1.77506	2.1163	2.31201			3.0096	2.50691	3.3232	0.488276					1.997	1.79163	3.6657	1.33165			3.3647	2.22464			2.2828	2.18044
2.61735	2.62447					2.106	1.39621	1.9687	1.37111							3.7885	2.64595			3.0229	2.33231	2.0626	1.54033	2.8622	1.71965	2.136	2.38533			3.0328	2.54152	3.3447	0.505254					2.00164	1.76685	3.6782	1.33248			3.3988	2.28717			2.2939	2.1533
2.63148	2.69966							1.9866	1.373							3.8019	2.59946			3.0394	2.34436	2.0727	1.62623	2.878	1.75142	2.1631	2.48637			3.0679	2.59157	3.3626	0.502569					2.02844	1.80767	3.7129	1.40811			3.4096	2.24725			2.3185	2.22567
2.66216	2.95683							1.9967	1.41449							3.8135	2.6395			3.0603	2.3151	2.0817	1.67328	2.9052	1.79592	2.1613	2.46652			3.0777	2.6384	3.3735	0.521168					2.11288	1.93011	3.7269	1.35955			3.4066	2.23502			2.3557	2.32975
2.68529	2.99865							2.0094	1.38734							3.8432	2.62117			3.0821	2.32161	2.1	1.66786	2.9269	1.89109	2.1657	2.47617			3.098	2.60866	3.3854	0.521343					2.14285	1.89632	3.7541	1.30937			3.4205	2.24005			2.3546	2.22136
2.67885	2.88144							2.0313	1.37787							3.8685	2.65185			3.0877	2.28615	2.1014	1.72481	2.9433	1.89182	2.2149	2.55423			3.125	2.63523	3.408	0.56661					2.14737	1.90537	3.7661	1.36637			3.4481	2.19428			2.3806	2.31029
2.7019	2.81284							2.0412	1.37444							3.8992	2.63973			3.1007	2.26011	2.1071	1.68328	2.96	1.89591	2.1625	2.60277			3.1536	2.63871	3.4219	0.58937					2.15264	1.89674	3.8021	1.27663			3.4613	2.16185			2.392	2.35691
2.71276	2.711							2.0515	1.40903							3.9127	2.61776			3.1202	2.22731	2.112	1.67191	2.982	1.86368	2.1821	2.64047			3.1797	2.67595	3.4461	0.593613					2.15246	1.94935	3.8072	1.18077			3.4861	2.12989			2.4146	2.34382
2.72539	2.69121							2.0705	1.4126							3.9368	2.59665			3.1477	2.2382	2.1145	1.66373	3.008	1.87071	2.2267	2.56858			3.2015	2.68334	3.4525	0.63955					2.15199	1.92776	3.8252	1.20432			3.5113	2.17337			2.4437	2.41594
2.75679	2.63628							2.0865	1.42216							3.9592	2.5752			3.1693	2.26266	2.1305	1.63486	3.0287	1.87664	2.2159	2.635			3.2201	2.69864	3.4858	0.675203					2.14906	1.90655	3.8445	1.2155			3.5198	2.18088			2.465	2.46324
2.77725	2.77405							2.1018	1.44367							3.9828	2.57475			3.1828	2.14839	2.1478	1.60634	3.0561	1.87685	2.2295	2.66611			3.2445	2.71555	3.515	0.635013					2.12844	1.97158	3.8614	1.23051			3.5455	2.2087			2.4832	2.50747
2.79363	2.77266							2.1199	1.49794							4.0093	2.57302			3.2035	2.07289	2.1654	1.57559	3.0746	1.87223	2.2345	2.68392			3.267	2.72348	3.5387	0.685071					2.07587	2.05384	3.8671	1.20699			3.5725	2.30503			2.5065	2.4996
2.80976	2.78031							2.1258	1.49227							4.0399	2.70543			3.2259	2.10456	2.1764	1.57068	3.1173	1.9623	2.2404	2.73621			3.2954	2.78766	3.5754	0.683355					2.10832	2.07776	3.8833	1.24371			3.5917	2.32776			2.513	2.51466
2.83263	2.82854							2.1428	1.48838							4.0628	2.68216			3.25	2.14214	2.1795	1.54945	3.1404	1.99951	2.2845	2.8103			3.311	2.77273	3.6009	0.668802					2.09704	2.11075	3.9034	1.21461			3.6241	2.34357			2.5328	2.55336
2.85256	2.88559							2.155	1.4898							4.0795	2.60088			3.2732	2.15385	2.1832	1.54333	3.1655	2.03602					3.3258	2.75068	3.6205	0.667026					2.10548	2.15068	3.913	1.23433			3.6415	2.34196			2.5496	2.52475
2.89067	2.92546							2.1669	1.51751							4.1237	2.66363			3.287	2.15705	2.1847	1.53737	3.1896	2.0844					3.3281	2.7459	3.618	0.668444					2.1081	2.1492	3.9287	1.24818			3.6718	2.3335			2.5537	2.5338
2.91454	3.03582							2.1885	1.53837							4.1436	2.7242			3.3072	2.14137	2.1883	1.54056	3.2094	2.0855					3.3658	2.82802	3.6495	0.733433					2.12785	2.17696	3.9398	1.26277			3.6819	2.3654			2.5766	2.57769
2.92844	2.988							2.2155	1.53152							4.1644	2.7499			3.3347	2.19651	2.1799	1.54543	3.2394	2.13451					3.3924	2.87289	3.6606	0.656001					2.13682	2.12508	3.9569	1.33455			3.7164	2.28376			2.5939	2.57122
2.94054	2.95816							2.2268	1.51494							4.1854	2.73803			3.3507	2.17689	2.1878	1.49335	3.2698	2.16286					3.4248	2.92618	3.6866	0.678781					2.15447	2.13173	4.0103	1.39061			3.7241	2.36276			2.6067	2.5517
2.94209	2.9579							2.2438	1.57955							4.1906	2.78382			3.3665	2.17733	2.2024	1.35616	3.2821	2.21629					3.4455	2.94757	3.7252	0.72763					2.16568	2.23919	4.0208	1.39199			3.7383	2.43502			2.6178	2.60089
2.93443	2.91765							2.2694	1.56355							4.2257	2.74962			3.3886	2.17364	2.2309	1.48623	3.3188	2.18907					3.4792	3.04851	3.7621	0.683358					2.18268	2.26352	4.0735	1.39782			3.7624	2.27273			2.6116	2.63138
2.94179	2.84775							2.2851	1.5266							4.2476	2.86886			3.4114	2.17961	2.25	1.53124	3.3251	2.21791					3.5057	3.09805	3.8061	0.755467					2.28432	2.31181	4.1043	1.51921			3.7911	2.36723			2.6382	2.62961
2.95487	2.87995							2.2953	1.53876							4.2482	2.84			3.4242	2.27345	2.2776	1.56106	3.3321	2.25718					3.5352	3.16167	3.8339	0.782571					2.32445	2.32559	4.1198	1.46353			3.8058	2.39159			2.6422	2.59035
2.99884	2.91591							2.3059	1.48396							4.2774	2.79631			3.4414	2.2808	2.2997	1.52317	3.3473	2.2595					3.5577	3.17379	3.8518	0.916312					2.31762	2.24676	4.1253	1.51116			3.8188	2.39656			2.6372	2.5897
3.01505	2.88769							2.3175	1.51824							4.3053	2.80534			3.4581	2.28335	2.3198	1.46595	3.3418	2.40337					3.5708	3.1947	3.8621	0.965832					2.30681	2.24295	4.1608	1.57925			3.838	2.35947			2.6576	2.61368
3.03781	2.90499							2.3332	1.53617							4.32	2.84212			3.4793	2.30911	2.3315	1.50075	3.3551	2.47772					3.5924	3.16491	3.876	1.01922					2.34146	2.28689	4.1667	1.69789			3.869	2.3223			2.6694	2.64181
3.04112	2.93115							2.3463	1.57723							4.3349	2.78064			3.4958	2.3022	2.3508	1.56154	3.3796	2.53374					3.616	3.18133	3.8962	1.15859					2.2913	2.17643	4.1855	1.63766			3.892	2.35061			2.7022	2.61791
3.08595	2.85556							2.3616	1.5354							4.375	2.72659			3.5144	2.32224	2.3654	1.59345	3.3997	2.58286					3.6374	3.17641	3.9093	1.18278					2.30706	2.2012	4.2108	1.56622			3.9085	2.37342			2.7077	2.62193
3.05294	2.93366							2.3735	1.53909							4.3792	2.74315			3.5293	2.33193	2.3718	1.55876	3.4187	2.56493					3.6563	3.1592	3.9139	1.10201					2.31022	2.1596	4.2187	1.73237			3.9203	2.42886			2.7176	2.62908
3.04639	2.98881							2.3892	1.5605							4.3964	2.734			3.5455	2.3405	2.3888	1.58454	3.444	2.53911					3.6778	3.14269	3.922	1.06964					2.32542	2.17196	4.2427	1.70205			3.9232	2.53293			2.7205	2.67801
3.07399	2.90601							2.4045	1.53538							4.4234	2.69483			3.5636	2.33395	2.3986	1.5863	3.4616	2.5597					3.6872	3.11403	3.921	1.00769					2.37671	2.16914	4.2731	1.66672			3.9401	2.30796			2.7519	2.62853
3.08556	2.93984							2.4192	1.54401							4.4111	2.72332			3.5887	2.37624	2.4065	1.65722	3.4628	2.60065					3.7129	3.08776	3.9431	1.10574					2.40678	2.15525	4.2816	1.68412			3.9777	2.22655			2.7702	2.62275
3.11219	2.93825							2.4273	1.54666							4.4357	2.75159			3.612	2.39365	2.4238	1.69982	3.4815	2.65957					3.7397	3.0441	3.9749	1.1579					2.50926	2.23868	4.3084	1.61949			3.9939	2.24287			2.7691	2.73823
3.13585	2.93005							2.4484	1.57655							4.4399	2.7861			3.6363	2.45332	2.4299	1.76707	3.4959	2.73021					3.7735	3.073	3.9945	1.1583					2.53746	2.22954	4.3198	1.6313			4.0101	2.24604			2.803	2.53547
3.13573	2.95697							2.4612	1.52957							4.4535	2.77929			3.6581	2.4632	2.4441	1.76712	3.5269	2.73941					3.7968	3.10049	4.017	1.11916					2.55736	2.24159	4.3372	1.64066			4.0228	2.40441			2.8038	2.72491
3.14226	2.95848							2.4768	1.59359							4.4755	2.74546			3.6813	2.46267	2.4682	1.75928	3.5611	2.77906					3.8185	3.16506	4.0377	1.11339					2.57387	2.25114	4.3533	1.74709			4.0266	2.51969			2.8264	2.7027
3.14225	2.88891							2.4933	1.67238											3.6973	2.43799	2.5147	1.72018	3.5928	2.86277					3.8421	3.12456	4.0507	1.08969					2.60047	2.26306	4.3742	1.5901			4.0633	2.55553			2.8384	2.72222
3.14988	2.94348							2.5102	1.67568											3.7152	2.47849	2.567	1.65729	3.6208	2.93137					3.864	3.11352	4.0628	1.06906					2.62395	2.22992	4.394	1.6694			4.1029	2.57129			2.8558	2.73326
3.1459	2.93276							2.5244	1.68463											3.7324	2.47354	2.6009	1.6064	3.6424	2.94229					3.8787	3.13802	4.0915	1.09924					2.55685	2.30119	4.4101	1.74777			4.1215	2.54939			2.8773	2.77035
3.14297	2.95127							2.5461	1.7107											3.7579	2.43596	2.6163	1.6457	3.6643	3.03552					3.8996	3.19062	4.0859	1.05471					2.53799	2.3511	4.4187	1.74344			4.1207	2.45643			2.8528	2.94605
3.14425	3.00888							2.5593	1.67187											3.7668	2.43728	2.6091	1.75096	3.6882	3.02217					3.9147	3.19161	4.0955	1.03703					2.57977	2.39385	4.4339	1.64731			4.155	2.4038			2.8669	2.94442
3.1657	3.18947							2.5805	1.80305											3.7779	2.41875	2.6393	1.66328	3.7181	3.04866					3.9023	3.20163	4.111	0.973902					2.56269	2.43675	4.4839	1.76424			4.178	2.4353			2.8744	2.95614
3.18334	3.2907							2.597	1.77528											3.7936	2.38991	2.6661	1.71567	3.7473	3.00818					3.9136	3.16831	4.1323	0.991812					2.56217	2.42787	4.5076	1.85594			4.1961	2.40795			2.8796	2.96296
3.22088	3.12475							2.6064	1.80249											3.808	2.44037	2.6625	1.87268	3.7733	3.03774					3.933	3.12717	4.1456	0.86424					2.61372	2.43977	4.5377	1.8535			4.2177	2.38776			2.9115	2.92285
3.23348	3.12789							2.6284	1.83481											3.8418	2.50794	2.6486	2.02192	3.7973	3.09041					3.9579	3.10346	4.1619	0.900392					2.62839	2.47037	4.5418	1.98811			4.2297	2.41912			2.9153	2.94903
3.26214	3.20479							2.6449	1.81186											3.8653	2.56723	2.6697	2.07586	3.8056	3.0938					3.9619	3.08799	4.171	0.881942					2.58549	2.49537	4.578	1.99838			4.2327	2.4656			2.9241	3.00185
3.31715	3.29796							2.66	1.81499											3.8801	2.56128	2.7034	2.11528	3.8132	3.1024					3.9825	3.06305	4.1855	0.917842							4.6032	1.98989			4.2403	2.43853			2.8997	2.9832
3.32084	3.45127							2.6695	1.78787											3.9029	2.60649	2.6762	2.08081	3.8295	3.10974					4.0061	3.03333	4.1975	0.816394							4.6319	2.00518			4.2595	2.4169			2.9559	2.98728
3.32248	3.24426							2.69	1.82303											3.9197	2.63174	2.6874	2.01035	3.8563	3.11209					4.0196	3.03416	4.2403	0.960572							4.6547	1.96131			4.2868	2.5316			2.9463	3.02659
3.36249	3.25796							2.6973	1.77926											3.9492	2.72788	2.7127	1.88232	3.8618	3.09197					4.0343	3.03132	4.2692	1.00608							4.6718	1.94962			4.3048	2.49785			2.9456	3.06395
3.38706	3.3521							2.71	1.84296											3.9738	2.73374	2.7369	1.75993	3.8765	3.09702					4.0552	3.04809	4.2853	1.13757							4.69	1.99991			4.3373	2.52816
3.40758	3.2904							2.7213	1.79473											3.9983	2.72197	2.7375	1.85604	3.9068	3.09824					4.0711	3.02433	4.2975	1.09547							4.7027	2.02555			4.3576	2.56533
3.39051	3.4132							2.7341	1.81641											4.0205	2.72911	2.7479	1.81416	3.9352	3.14209					4.0998	3.00847									4.7058	2.00287			4.3779	2.55831
3.40092	3.12108							2.743	1.8382											4.0448	2.72562	2.7835	1.76676	3.9524	3.11977					4.1305	3.04727									4.6921	1.97069			4.3891	2.46262
3.41393	3.38585							2.7592	1.87685											4.0655	2.73271	2.7836	1.81961	3.9775	3.14558					4.1511	3.09164									4.703	1.96688			4.4082	2.42669
3.42232	3.49564							2.7713	1.86355											4.094	2.74686	2.7852	1.89571	4.0023	3.1675					4.1744	3.16218									4.7166	1.94374			4.4312	2.3673
3.44295	3.51606							2.7692	1.8368											4.1198	2.77318	2.781	1.99895	4.0244	3.20467					4.1945	3.22942									4.7338	2.0301			4.4546	2.41871
3.51797	3.5376							2.7699	1.85108											4.1368	2.81499	2.7575	2.04934	4.0469	3.26699					4.1993	3.29693									4.7695	1.968			4.4684	2.48445
3.52076	3.36861							2.7653	1.83822											4.1484	2.74241	2.7975	2.00803	4.0612	3.29694					4.2131	3.38893									4.7903	1.87721			4.4837	2.60938
3.53234	3.16617							2.7786	1.84693											4.1575	2.72005	2.8029	2.00021	4.0935	3.27221					4.2313	3.41329									4.7936	1.91544			4.5058	2.54452
3.53667	3.20217							2.7797	1.85212											4.1791	2.75039	2.8278	1.92993	4.1039	3.29779					4.2538	3.37929									4.8201	1.95589			4.5265	2.69494
3.54605	3.37634							2.7964	1.83084											4.1988	2.74503	2.813	1.95881	4.1243	3.26768					4.2655	3.40601									4.8447	1.8869			4.5411	2.64401
3.57413	3.31361							2.8104	1.82846											4.2116	2.75782	2.8027	2.03467	4.1426	3.2476					4.2694	3.44232									4.8594	1.91061			4.5552	2.66249
3.60037	3.37464							2.8217	1.89416											4.21	2.79694	2.8081	2.03311	4.1582	3.27046					4.3067	3.29335									4.901	1.90194			4.5697	2.62978
3.60272	3.48869							2.8316	1.92774											4.2861	2.78634	2.8387	2.07918	4.1596	3.40167					4.3323	3.22779									4.9336	1.85612			4.5703	2.70092
3.61497	3.55685							2.8458	1.94349											4.2657	2.81001	2.8795	2.11551	4.1906	3.3956					4.3519	3.25097									4.9478	1.90682			4.6022	2.782
3.654	3.50749							2.8558	1.90367											4.2919	2.77365	2.8873	2.14417	4.2269	3.31469					4.3656	3.33039									4.961	1.87383			4.6202	2.79794
3.66515	3.48302							2.8676	1.90434											4.3091	2.78772	2.9422	2.26605	4.23	3.32583					4.3899	3.4093									4.9827	1.87809			4.6372	2.76129
3.69015	3.39061							2.8828	1.89567											4.3371	2.82666	2.9664	2.34402	4.227	3.3706					4.4212	3.2965									4.9911	1.9983			4.6742	2.66681
3.71372	3.49463							2.8942	1.85302											4.3503	2.80505	2.999	2.37691	4.2706	3.33905					4.4309	3.3252									5.0142	1.98996			4.6704	2.62542
3.7303	3.3945							2.9098	1.85021											4.3622	2.77438	3.0226	2.39042	4.2953	3.3165					4.4493	3.39794									5.0322	1.92605			4.6764	2.6673
3.75985	3.31048							2.9227	1.86944											4.3744	2.78542	3.025	2.31571	4.2874	3.3818					4.458	3.47502									5.0536	1.99468			4.7172	2.68166
3.77842	3.30748							2.9304	1.85907											4.3962	2.82488	3.0094	2.1873	4.3329	3.34328					4.4726	3.45569									5.0589	2.04035			4.726	2.71238
3.77583	3.40848							2.9377	1.87993											4.4122	2.83438	3.0567	2.35867	4.3697	3.28285					4.488	3.46608									5.0818	2.06456			4.7436	2.7561
3.79252	3.46955							2.9389	1.92631											4.434	2.83951	3.092	2.50231	4.4017	3.24854					4.5306	3.45135									5.0921	2.10953			4.7741	2.88319
3.7992	3.53533							2.945	1.99401											4.4473	2.83726	3.1124	2.56554	4.4189	3.24294					4.5686	3.41643									5.1019	2.14961			4.8194	3.03569
3.81843	3.51696							2.9604	2.03996											4.4662	2.84072	3.1338	2.57275	4.437	3.26937					4.5994	3.31229									5.1124	2.17075			4.8835	3.13961
3.83492	3.50691							2.9794	2.05591											4.4794	2.9335	3.1513	2.56539	4.4572	3.26199					4.6144	3.30776									5.131	2.13705			4.8841	3.15526
3.84692	3.54895							2.986	2.06049											4.5045	2.97825	3.1486	2.5917	4.4712	3.31509					4.6406	3.30174									5.1492	2.15378			4.9035	3.04175
3.87591	3.51087							3.0017	2.08601											4.5256	3.04282	3.1726	2.62018	4.4763	3.37146					4.6517	3.32162									5.1662	2.08635			4.9323	3.02394
3.87693	3.53604							3.0131	2.12592											4.5345	3.0355	3.1905	2.54763							4.6771	3.2702									5.1952	2.10916			4.9431	3.02596
3.88089	3.55949							3.0253	2.1181											4.5458	3.1041	3.2155	2.52712							4.6897	3.36287									5.2192	2.05605			4.9738	2.99931
3.91184	3.52159							3.0391	2.11476											4.5706	3.14481	3.2276	2.6271							4.6934	3.43458									5.2632	2.15706			4.9917	3.09078
3.92828	3.50914							3.0521	2.14867											4.5804	3.19479	3.2352	2.67006							4.7301	3.32538									5.2915	2.16119			5.0003	2.98778
3.95273	3.54494							3.0654	2.1036											4.594	3.19464	3.2433	2.68783							4.7391	3.42594									5.3173	2.1642			5.0045	2.98098
3.95952	3.57448							3.0817	2.12723											4.6095	3.17779	3.2288	2.8238							4.774	3.37157									5.34	2.16729			5.0139	2.94845
3.98203	3.63567							3.0942	2.16996											4.6299	3.14332	3.2178	2.94303							4.7893	3.47863									5.3736	2.19761			5.0314	3.02976
4.01249	3.708							3.1039	2.21758											4.646	3.11048	3.2234	2.92975							4.8113	3.41938									5.3863	2.23543			5.0536	2.99167
4.02726	3.81632							3.1074	2.17762											4.6654	3.06655	3.2371	2.87728							4.8211	3.52096									5.414	2.27404			5.067	3.03505
4.04827	3.92491							3.1231	2.19751											4.6796	3.02463	3.2456	2.91448							4.8271	3.56309									5.4392	2.29797			5.0783	3.0111
4.07656	3.88872							3.1337	2.23226											4.6944	3.03431									4.825	3.62656									5.4731	2.19469			5.0961	3.08866
4.09236	3.95327							3.1442	2.29733											4.7072	3.05819									4.8185	3.69657									5.4866	2.24064			5.1005	3.13829
4.09851	3.88213							3.1554	2.30088											4.7186	3.04057									4.8643	3.73801									5.4863	2.22569			5.1199	3.20606
4.11934	3.93383							3.1635	2.27986											4.7272	2.96153									4.9005	3.77543									5.5121	2.20766			5.1185	3.11332
4.14151	3.96523							3.1711	2.23746											4.749	2.9555									4.9466	3.88517									5.532	2.18606			5.124	3.18207
4.17684	3.95995							3.1719	2.26821											4.7581	3.0564									4.9854	3.939									5.5483	2.11974			5.135	3.11479
4.18285	3.94463							3.1843	2.22421											4.7669	3.06541									5.0003	3.89285									5.5552	2.15495			5.1341	3.08039
4.20362	3.88757							3.1933	2.23777											4.7649	3.19267									5.0126	3.82566									5.5867	2.18739			5.1438	2.88001
4.21863	3.90473							3.2051	2.27934											4.7729	3.2211									5.0438	3.82265									5.6053	2.19397			5.1736	2.79158
4.22345	3.87288							3.2103	2.31866											4.7885	3.24714									5.0537	3.8287									5.6191	2.16186			5.1896	2.80502
4.24566	3.91419							3.2204	2.34349											4.8059	3.28486									5.0637	3.86349									5.6344	2.14898			5.2472	2.84473
4.29761	3.8992							3.2318	2.3597											4.8222	3.28991									5.0619	3.81086													5.2877	2.77435
4.28957	3.91832							3.245	2.34177											4.8438	3.26351									5.0779	3.86909													5.3209	2.85389
4.31428	4.0208							3.2621	2.3157											4.8579	3.2705									5.1114	3.96399													5.3251	3.12785
4.34654	4.06027							3.2752	2.33434											4.8821	3.24318									5.1394	4.03784													5.3664	3.11368
4.36936	4.15012							3.2935	2.36											4.9063	3.19036									5.1613	4.04973													5.38	3.13294
4.37609	4.10402							3.3124	2.36015											4.9346	3.08097									5.208	4.08389													5.4076	3.09311
4.39225	4.20329							3.3272	2.32892											4.9476	3.18124									5.235	4.11982													5.4271	3.13409
4.40785	4.15765							3.3487	2.32882											4.9715	3.16405									5.248	4.15203													5.4247	3.19506
4.42392	4.22865							3.3547	2.35795											4.9807	3.20881									5.2594	4.19223													5.4188	3.16176
4.45016	4.2107							3.3734	2.39892											4.997	3.23814																							5.4422	3.22189
4.45124	4.31257							3.3879	2.4098											5.005	3.24683																							5.462	3.15595
4.47206	4.34469							3.3994	2.41155											5.0178	3.24674																							5.4739	3.14557
4.48339	4.32871							3.4125	2.41378											5.0321	3.2533																							5.4958	3.18622
4.51632	4.27144							3.4282	2.40398											5.0415	3.27148																							5.5278	3.32173
4.51747	4.27153							3.4402	2.42619											5.0558	3.2694																							5.5518	3.2993
4.52027	4.38828							3.4514	2.4152											5.0658	3.29658																							5.5844	3.33821
4.50905	4.43476							3.4619	2.39717																																			5.6046	3.31407
4.53763	4.48594							3.483	2.47688																																			5.6318	3.23712
4.53372	4.47997							3.4988	2.4661																																			5.6427	3.21215
4.54992	4.52405							3.511	2.48083																																			5.676	3.2681
4.59636	4.49451							3.5106	2.50322																																			5.6848	3.24434
4.61675	4.48192							3.518	2.49492																																			5.709	3.24842
4.62504	4.50037							3.5145	2.50539																																			5.7185	3.15981
4.63076	4.55287							3.5227	2.50111																																			5.7397	3.19873
4.66758	4.52858							3.5332	2.49552																																			5.7707	3.2765
4.6865	4.58362							3.5398	2.47746																																			5.8052	3.23343
4.70508	4.59336							3.5465	2.5024																																			5.8224	3.27746
4.71221	4.7076							3.5528	2.51719																																			5.8545	3.5422
4.72927	4.72136							3.5443	2.50968																																			5.8361	3.42502
4.76857	4.72417							3.5451	2.4987																																			5.842	3.28541
4.78038	4.70449							3.553	2.50869																																			5.8555	3.41375
4.80015	4.63695							3.5596	2.45133																																			5.8859	3.38667
4.7935	4.58724							3.5662	2.4279																																			5.9101	3.48047
4.79648	4.57804							3.5744	2.48453																																			5.9178	3.41217
4.79815	4.62567							3.5808	2.48054																																			5.9301	3.43142
4.834	4.64317							3.5955	2.47091
4.84236	4.80417							3.6051	2.44708
4.86164	4.81833							3.6236	2.5227
4.88483	4.87671							3.6416	2.63132
4.89982	4.92385							3.6579	2.60825
4.93928	4.95791							3.6674	2.51579
4.9432	4.97287							3.6891	2.53933
4.94508	4.95242							3.7015	2.59492
4.94423	4.96302							3.719	2.58688
4.94761	4.97878							3.7247	2.62936
4.94777	4.99736							3.7393	2.59585
4.94964	4.94789							3.7505	2.65768
4.94066	4.94527							3.7644	2.73167
4.94253	4.9509							3.78	2.81561
4.9519	4.95676							3.8034	2.79302
4.94943	4.95305							3.8165	2.82171
4.95216	4.95082							3.8364	2.78054
4.95874	4.96453							3.8501	2.82173
4.96551	4.96126							3.8731	2.84443
4.97626	4.93405							3.8781	2.86145
4.98895	4.93902							3.8814	2.89425
4.98771	4.9016							3.9021	2.85381
5.00128	4.93428							3.9188	2.88214
5.0105	4.90709							3.9224	2.933
5.02426	4.91574							3.9386	2.91829
5.05179	4.97033							3.9521	2.90462
5.08091	4.95485							3.9558	2.89287
5.09452	4.99433							3.9745	2.89201
5.10573	5.19471							3.9931	2.92148
5.12547	5.21306							4.0052	2.93283
5.15503	5.18991							4.0217	2.95279
5.17471	5.29205							4.0354	2.96293
5.19989	5.27919							4.0586	2.95478
5.20237	5.37563							4.0689	2.96141
5.23576	5.42753							4.075	2.98153
5.27014	5.49499							4.0972	3.02367
5.27604	5.47856							4.1147	2.98723
5.28461	5.48939							4.1332	3.00142
5.29195	5.53923							4.157	3.01702
5.31965	5.53703							4.1743	2.99864
5.34197	5.59025							4.1902	3.01167
5.35693	5.62719							4.2084	3.08195
5.33792	5.68012							4.2287	3.12885
								4.2498	3.11833
								4.261	3.12186
								4.2748	3.19049
								4.2921	3.23537
								4.3094	3.2231
								4.3257	3.2518
								4.3388	3.2536
								4.3525	3.26735
								4.364	3.28064
								4.3851	3.29145
								4.4028	3.36709
								4.4146	3.3448
								4.4193	3.36418
								4.4239	3.3531
								4.437	3.33487
								4.4504	3.371
								4.4663	3.37765
								4.4809	3.42226
								4.486	3.43739
								4.4983	3.42771
								4.511	3.43006
								4.5249	3.4461
								4.5333	3.42429
								4.5598	3.43377
								4.5845	3.45997
								4.5976	3.45215
								4.6154	3.44764
								4.6348	3.45251
								4.6486	3.45982
								4.6671	3.46901
								4.6789	3.51219
								4.6864	3.51887
								4.6899	3.55279
								4.6942	3.53154
								4.7016	3.53905
								4.6981	3.58182
								4.6983	3.56226
								4.7058	3.59053
								4.6991	3.64428
								4.7003	3.65985
								4.7086	3.7127
								4.7265	3.67341
								4.7473	3.70672
								4.7639	3.71131
								4.7799	3.72929
								4.7967	3.77962
								4.8186	3.81864
								4.8412	3.85779
								4.8569	3.88359
								4.8723	3.8845
								4.8948	3.92963
								4.9089	3.92947
								4.9182	3.94895
								4.9229	3.94479
								4.9266	3.97598
								4.9278	3.93944
								4.9369	3.96285
								4.94	3.96953
								4.9475	3.98858
								4.964	4.03164
								4.9841	4.03467
								4.9955	4.09357
								5.0116	4.11105
								5.0297	4.15783
								5.0404	4.12723
								5.0495	4.16602
								5.0699	4.138
								5.0863	4.12181
								5.1036	4.13647
								5.114	4.12153
								5.1266	4.15272
								5.1378	4.12927
								5.1532	4.13207
								5.1673	4.15306
								5.1777	4.08038
								5.1878	4.10567
								5.19	4.15615
								5.2006	4.12738
								5.2045	4.1685
								5.1974	4.13242
								5.2105	4.13788
								5.2179	4.13433
								5.2336	4.12901
								5.2453	4.22328
								5.2701	4.20649
								5.272	4.23905
								5.2903	4.22505
								5.3146	4.22349
								5.3273	4.25206
								5.3382	4.22982
								5.3528	4.32129
								5.364	4.33611
								5.3723	4.3646
								5.3934	4.37242
								5.4028	4.40438
								5.4184	4.41869
								5.4343	4.38645
[truncated: 44 more columns]

## Sheet: Fig. 2b M1 x-r
Fig. 2b M1 Displacement (x)-Rotations (r)
#1		#2		#3		#4		#5		#6		#7		#8		#9		#10		#11		#12		#13		#14		#15		#16		#17		#18		#19		#20		#21		#22		#23		#24		#25
x [µm]	r [rev.]	x [µm]	r [rev.]	x [µm]	r [rev.]	x [µm]	r [rev.]	x [µm]	r [rev.]	x [µm]	r [rev.]	x [µm]	r [rev.]	x [µm]	r [rev.]	x [µm]	r [rev.]	x [µm]	r [rev.]	x [µm]	r [rev.]	x [µm]	r [rev.]	x [µm]	r [rev.]	x [µm]	r [rev.]	x [µm]	r [rev.]	x [µm]	r [rev.]	x [µm]	r [rev.]	x [µm]	r [rev.]	x [µm]	r [rev.]	x [µm]	r [rev.]	x [µm]	r [rev.]	x [µm]	r [rev.]	x [µm]	r [rev.]	x [µm]	r [rev.]	x [µm]	r [rev.]
0	0	0	0	0	0	0	0	0	0	0	0	0	0	0	0	0	0	0	0	0	0	0	0	0	0	0	0	0	0	0	0	0	0	0	0	0	0	0	0	0	0	0	0	0	0	0	0	0	0
0.0226	0.014331	0.0241	-0.122689	0.023	0.020136	0.00505576	0.029889	0.0209272	-0.0339113	0.0763294	0.14759	0.0214	-0.031487	0.0105	-0.009115	0.0234496	0.059062	0.0229	0.152235	0.0126	0.064484	0.0322	-0.0626484	0.0315	0.132354	0.0327	0.053075	-0.0024	0.007476	0.044	-0.0483361	0.0078	0.003169	0.0231	-0.017714	0.0015	-0.082686	0.0148	-0.017459	0.015	-0.034999	0.00391814	0.0459822	0.0309	-0.009912	0.0139	-0.170427	0.0111	-0.000673
0.0364	-0.033227	0.0706	-0.170785	0.0235	0.136237	0.0146191	-0.0505116	0.0299106	-0.105159	0.139696	0.223675	0.0337	-0.064314	0.028	-0.069654	0.0438494	0.0972722	0.0199	0.503333	0.0424	0.127573	0.0568	-0.0555227	0.043	0.232662	0.0546	0.156105	-0.0051	-0.007874	0.0672	0.0605439	0.0373	-0.043392	0.0547	0.034968	0.0178	-0.114453	0.0438	-0.006519	0.013	-0.039524	0.014288	0.0364928	0.0593	0.142228	0.056	-0.0802246	0.0085	0.059626
0.0464	0.005506	0.0601	-0.179069	0.0101	0.236366	0.0374479	-0.101072	0.0551135	-0.0380554	0.188738	0.304969	0.0902	0.029011	0.0596	-0.03096	0.0486356	-0.0323441	0.0262	0.424773	0.0727	0.147148	0.0836	-0.127966	0.0732	0.156031	0.0734	0.168025	0.0003	-0.048278	0.1052	0.0886482	0.0627	-0.102884	0.0757	0.189098	0.0408	-0.117478	0.0738	-0.0647916	0.0444	0.084479	0.0452601	0.141363	0.0735	0.180388	0.0838	-0.194849	0.0273	0.053434
0.0715	0.014019	0.0693	-0.151668	0.0196	0.194084	0.0666766	-0.105557	0.0817416	-0.030287	0.221702	0.346807	0.1447	0.168946	0.0857	-0.027074	0.0419511	-0.174356	-0.0035	0.346043	0.0989	0.143232	0.0969	-0.215241	0.0793	0.228045	0.0895	0.092965	-0.009	-0.0128	0.139	0.0345011	0.0799	-0.076013	0.0903	0.079656	0.0476	-0.154102	0.0978	-0.026731	0.0433	-0.012913	0.104354	0.324093	0.1187	0.506238	0.1268	-0.307211	0.052	0.029528
0.0921	0.006164	0.0668	-0.201823	0.0258	0.154318	0.114966	-0.0878474	0.0835125	-0.00979316	0.263832	0.395824	0.179	0.078179	0.1124	-0.126455	0.0602947	-0.0254758	0.006	0.267983	0.1294	0.294239	0.136	-0.135788	0.104	0.262865	0.1111	0.062855	-0.0108	-0.042857	0.1553	0.046092	0.1287	0.05167	0.1154	0.031845	0.0809	0.093801	0.1108	0.023654	0.0439	-0.029898	0.118605	0.354184	0.1238	0.606381	0.1681	-0.393532	0.0662	-0.038728
0.1194	-0.001139	0.0673	-0.150749	0.0278	0.066917	0.152587	-0.108641	0.0881325	0.00989538	0.284605	0.63874	0.2076	0.066034	0.126	-0.116481	0.080073	0.00360829	0.0468	0.434203	0.1661	0.368549	0.1611	-0.201658	0.1349	0.31021	0.1585	-0.076656	-0.0124	-0.035306	0.1626	0.0555292	0.1463	0.127922	0.1262	0.025031	0.0883	0.123241	0.1262	0.004597	0.0978	0.008077	0.161282	0.395653	0.1769	0.509115	0.2009	-0.436997	0.0843	-0.006021
0.1717	-0.007637	0.0656	-0.301477	0.0409	0.036398	0.186905	-0.12414	0.086065	0.0322365	0.302424	0.774466	0.2342	-0.024125	0.1353	-0.155976	0.0970195	-0.0580013	0.045	0.405843	0.2144	0.442589	0.1553	-0.0384477	0.1539	0.244952	0.1854	0.023635	-0.0065	-0.030575	0.1825	0.0552861	0.1826	0.144005	0.0605	-0.170888	0.113	0.114211	0.1514	-0.197038	0.0833	-0.050309	0.194675	0.417797	0.1896	0.618508	0.2218	-0.437761	0.1113	-0.057082
0.1823	-0.061565	0.0809	-0.362331	0.0638	-0.007427	0.211355	-0.0685753	0.0832926	0.0379435	0.31521	0.788305	0.2642	0.012644	0.1463	-0.241596	0.112655	-0.109758	0.0989	0.479663	0.2458	0.409209	0.1778	-0.154977	0.1898	-0.087797	0.1898	0.014901	0.0416	0.014922	0.2087	0.123734	0.2217	0.1325	0.1023	-0.292066	0.153	0.147297	0.1776	-0.0336038	0.1114	-0.074913	0.211198	0.403114	0.2109	0.598082	0.258	-0.433309	0.1411	-0.037321
0.2077	-0.019472	0.0939	-0.377479	0.1239	-0.003834	0.247181	-0.100367	0.0889043	-0.0538343	0.377849	0.936815	0.2931	-0.00331	0.1709	-0.296092	0.140272	-0.0979621	0.1028	0.526493	0.2496	0.346559	0.1842	0.077955	0.2083	-0.088053	0.1963	0.008975	0.0774	0.045076	0.2323	0.18589	0.249	0.14093	0.1436	-0.346047	0.1991	0.100122	0.2037	0.025959	0.1682	-0.098662	0.220375	0.388578	0.2252	0.543422	0.2802	-0.439061	0.17	-0.008231
0.2315	0.020247	0.1418	-0.475204	0.1213	-0.021295	0.27225	0.0501286	0.216011	-0.157086	0.389745	0.969653	0.329	-0.04486	0.1947	-0.279077	0.18208	0.0105219	0.1376	0.586403	0.2575	0.410689	0.2059	0.139743	0.2325	-0.038422	0.2175	0.136545	0.1211	0.08612	0.2478	0.241094	0.2556	0.112388	0.1888	-0.322439	0.2303	0.095911	0.2213	0.01012	0.2226	-0.08258	0.252432	0.56591	0.2505	0.674353	0.3148	-0.44884	0.1899	-0.013762
0.2551	0.322013	0.1635	-0.511028	0.1329	-0.008375	0.306413	0.173455	0.233137	-0.157434	0.401353	1.20032	0.3419	-0.070343	0.2025	-0.472473	0.202317	-0.106986	0.2328	0.561443	0.2512	0.418609	0.2348	0.040268	0.2655	-0.22984	0.2633	0.085115	0.1504	0.24779	0.2663	0.254777	0.2717	0.138315	0.2196	-0.31014	0.2587	0.097761	0.2329	0.051773	0.2377	-0.036611	0.280031	0.637292	0.289	0.696013	0.3392	-0.480297	0.1872	-0.070207
0.2859	0.236462	0.1752	-0.557602	0.1654	-0.011273	0.319196	0.143797	0.26019	-0.087129	0.400785	1.03704	0.3669	-0.11898	0.2147	-0.283676	0.229195	-0.103764	0.1863	0.581523	0.2545	0.363839	0.2503	0.120567	0.3051	-0.223717	0.2905	0.120465	0.1678	0.204314	0.2872	0.299609	0.2939	0.162464	0.2576	-0.265779	0.2766	0.114485	0.2494	0.037206	0.2712	0.027754	0.288646	0.658911	0.3231	0.704493	0.3641	-0.476285	0.1983	-0.047153
0.2868	0.177286	0.2251	-0.457841	0.1865	0.004071	0.347011	0.172298	0.279933	-0.141806	0.402124	1.02147	0.3665	-0.096502	0.2404	-0.196936	0.262662	-0.0802596	0.2151	0.456003	0.2517	0.397979	0.2575	0.125061	0.3521	-0.262997	0.3236	0.048415	0.1956	0.324136	0.3065	0.293078	0.3144	0.190402	0.276	-0.1677	0.3025	0.040549	0.2693	0.024687	0.2785	0.023651	0.313635	0.712692	0.3477	0.754953	0.388	-0.383951	0.2277	-0.003818
0.3052	0.319941	0.2371	-0.409778	0.2009	-0.021162	0.351403	0.209268	0.297704	-0.182093	0.446172	1.18404	0.3806	-0.208429	0.266	-0.174537	0.27986	-0.0774901	0.2398	0.431043	0.2502	0.434849	0.3028	0.311129	0.384	-0.209575	0.3547	0.105685	0.2377	0.331138	0.3193	0.266338	0.3376	0.307122	0.318	-0.060665	0.3294	0.002155	0.2875	-0.002639	0.2927	-0.025588	0.333973	0.796356	0.3461	0.785623	0.4137	-0.456578	0.2512	0.055636
0.3082	0.401872	0.2818	-0.427973	0.2436	-0.017231	0.36442	0.145687	0.327468	-0.208578	0.523851	1.20525	0.4046	-0.286866	0.2955	-0.140567	0.303173	-0.162873	0.2865	0.558753	0.2669	0.590939	0.3453	0.152516	0.394	-0.216411	0.3753	0.149515	0.2675	0.327617	0.3495	0.280097	0.3613	0.299235	0.3061	-0.118346	0.3638	0.066047	0.3096	0.056149	0.3259	0.057563	0.361771	0.887283	0.3431	0.795153	0.4375	-0.465066	0.2962	0.019924
0.3488	0.462392	0.3001	-0.578817	0.261	0.017492	0.403249	0.118924	0.363925	0.137315	0.578867	1.27016	0.442	-0.278242	0.3114	-0.104938	0.314552	-0.0293742	0.275	0.634093	0.263	0.650079	0.3791	0.135889	0.4087	-0.268488	0.4017	0.198745	0.3201	0.281644	0.3631	0.220747	0.3786	0.447643	0.3568	0.088188	0.3863	0.037189	0.3339	0.054179	0.3474	0.139973	0.352157	0.933514	0.3551	0.786983	0.4512	-0.419365	0.3129	-0.049674
0.3902	0.467522	0.3084	-0.631459	0.2658	0.087	0.41507	0.157301	0.380279	-0.278505	0.59246	1.34853	0.4787	-0.41566	0.3326	-0.025083	0.347715	0.0239378	0.3102	0.447253	0.2876	0.807539	0.4052	0.149319	0.4323	-0.233849	0.4222	0.144165	0.3441	0.256712	0.4083	0.201675	0.3954	0.467638	0.3943	0.091056	0.3936	0.042716	0.3614	0.080384	0.3604	0.056728	0.375766	0.904123	0.3435	0.814743	0.4606	-0.359972	0.3328	-0.063779
0.3908	0.514452	0.3223	-0.616856	0.2768	0.097344	0.445716	0.221796	0.390029	-0.719116	0.605008	1.40436	0.4921	-0.485643	0.36	0.040917	0.362155	-0.0252166	0.3451	0.483173	0.3795	0.900369	0.4466	0.114743	0.4736	-0.248691	0.441	0.234915	0.3801	0.401075	0.4449	0.263821	0.3923	0.715815	0.4234	0.105968	0.4046	0.02151	0.3924	0.031047	0.395	0.032092	0.389305	0.975988	0.352	0.776223	0.4881	-0.233324	0.3584	-0.18939
0.412	0.565582	0.3385	-0.579865	0.3043	0.14855	0.471736	0.293722	0.38801	-0.746323	0.656604	1.38403	0.516	-0.39883	0.3941	0.04447	0.38616	-0.0435791	0.3693	0.503013	0.4027	0.889409	0.4694	0.161931	0.5021	-0.193302	0.4553	0.279595	0.4111	0.398107	0.4652	0.210007	0.3999	0.735025	0.4388	0.185658	0.4032	0.016167	0.4203	-0.013413	0.4261	-0.057169	0.383067	1.00541	0.3534	0.789683	0.5213	-0.21361	0.3621	-0.227377
0.4185	0.601962	0.3629	-0.55193	0.3205	0.218306	0.501035	0.279429	0.3891	-0.569934	0.676054	1.39065	0.5451	-0.432669	0.4158	0.105858	0.418795	-0.103836	0.3059	0.548313	0.4223	0.859709	0.4886	0.205072	0.4931	-0.016186	0.4791	0.348675	0.4324	0.442264	0.4899	0.185679	0.4194	0.747465	0.47	0.191786	0.4016	0.042665	0.4589	-0.0900492	0.4508	-0.038324	0.390727	0.928685	0.3594	0.775983	0.5547	-0.328381	0.3808	-0.192958
0.4582	0.586202	0.383	-0.598285	0.3334	0.227066	0.554866	0.338699	0.392197	-0.755557	0.697307	1.48757	0.5963	-0.461178	0.4514	0.081097	0.460091	-0.0252885	0.2974	0.640743	0.4293	0.893899	0.5288	0.225456	0.5081	0.047572	0.4986	0.328775	0.4858	0.40356	0.5148	0.165705	0.425	0.760635	0.4961	0.127579	0.4136	0.021452	0.4713	-0.0496319	0.4799	-0.031623	0.384291	0.983421	0.3716	0.770103	0.5716	-0.289628	0.3768	-0.168137
0.4741	0.628602	0.3917	-0.600093	0.3498	0.265786	0.567693	0.374525	0.414869	-0.30453	0.746841	1.38438	0.6721	-0.495569	0.4806	0.06513	0.490935	-0.0308752	0.3024	0.629973	0.4327	0.901559	0.5494	0.182863	0.5549	0.218167	0.529	0.421735	0.5143	0.275714	0.5487	0.145777	0.4468	0.758525	0.5307	0.039018	0.4047	0.013432	0.4993	-0.0401693	0.5054	-0.091914	0.389693	1.08055	0.4	0.753653	0.6252	-0.332601	0.3892	-0.262131
0.5191	0.644592	0.4171	-0.569035	0.3695	0.298846	0.595944	0.552326	0.429517	-0.284328	0.773701	1.38737	0.6821	-0.52514	0.5108	0.011795	0.525711	-0.0173674	0.2901	0.412263	0.4362	0.856089	0.5769	0.046618	0.5643	0.155898	0.5576	0.460765	0.587	0.209092	0.5795	0.0884732	0.4539	0.754925	0.5426	0.025841	0.4019	0.021224	0.52	-0.0448057	0.5465	-0.185392	0.422547	1.17045	0.4086	0.743333	0.6425	-0.301933	0.3822	-0.249555
0.5489	0.712122	0.4552	-0.550851	0.3923	0.413166	0.63771	0.522085	0.448817	-0.308493	0.790867	1.34112	0.7035	-0.615991	0.5346	0.023706	0.526585	0.0368881	0.2948	0.394833	0.4332	0.870899	0.6192	-0.224989	0.6109	0.089227	0.5751	0.633835	0.6231	0.387239	0.6057	0.03748	0.4615	0.756315	0.5593	0.059085	0.397	0.040474	0.5366	-0.115494	0.575	-0.1952	0.453719	1.13946	0.4219	0.733993	0.6703	-0.300313	0.4007	-0.328457
0.5685	0.717642	0.4898	-0.535931	0.4267	0.427106	0.662732	0.485442	0.467406	-0.417355	0.786888	1.37574	0.7273	-0.861553	0.5382	0.107995	0.521202	-0.00680035	0.2773	0.521453	0.4416	0.811789	0.6453	-0.173836	0.6298	0.114092	0.582	0.604945	0.6631	0.439925	0.6252	0.174979	0.4887	0.751345	0.5729	0.086869	0.4196	0.033826	0.5705	-0.177609	0.59	-0.149712	0.490268	1.09292	0.432	0.762513	0.7012	-0.293065	0.423	-0.35834
0.5894	0.687252	0.5428	-0.548831	0.4398	0.417196	0.695249	0.422824	0.4714	-0.575823	0.790093	1.40485	0.7463	-0.892937	0.5563	-0.038391	0.525837	-0.0180054	0.2949	0.513513	0.4598	0.729509	0.6745	-0.223008	0.6337	0.124579	0.6291	0.716415	0.6892	0.424057	0.6491	0.268229	0.5018	0.707375	0.5755	0.092033	0.4458	-0.178366	0.6033	-0.0593787	0.6134	-0.161964	0.489858	1.0232	0.4445	0.780303	0.7037	-0.202391	0.4351	-0.337651
0.6025	0.634012	0.5367	-0.589364	0.4596	0.468866	0.730266	0.364879	0.509342	-0.669902	0.815138	1.3863	0.7824	-0.857084	0.5824	-0.073402	0.523792	-0.00816482	0.3342	0.483293	0.4587	0.789369	0.6844	-0.228499	0.6382	0.045533	0.6341	0.744685	0.7179	0.519131	0.6747	0.276536	0.5182	0.721475	0.5739	0.088722	0.4712	-0.134876	0.6252	-0.0927753	0.6275	-0.119632	0.505165	1.08411	0.4724	0.846813	0.7297	-0.286347	0.4619	-0.360885
0.6014	0.653262	0.5523	-0.552041	0.497	0.615156	0.745104	0.406268	0.521374	-0.681884	0.875051	1.29484	0.7946	-0.838293	0.605	-0.049502	0.51822	0.00180843	0.3604	0.397163	0.4859	0.703229	0.6862	-0.263526	0.634	0.127757	0.6507	0.731445	0.727	0.638569	0.7076	0.238495	0.5542	0.608845	0.5727	0.064024	0.4855	-0.193995	0.6519	-0.174505	0.6576	-0.079839	0.515355	1.14636	0.4844	0.863173	0.7594	-0.295833	0.4864	-0.367873
0.6226	0.703832	0.5787	-0.560695	0.5295	0.622316	0.76335	0.443542	0.52259	-0.640458	0.942795	1.37667	0.8086	-0.789535	0.6271	-0.115029	0.520032	0.0295366	0.3592	0.403703	0.5112	0.657729	0.6797	-0.14664	0.6365	0.010346	0.681	0.587335	0.7491	0.557594	0.7543	0.189512	0.5633	0.663845	0.5765	0.051885	0.5193	-0.117081	0.6657	-0.171807	0.6408	-0.092907	0.549804	1.09478	0.4951	0.862813	0.787	-0.396543	0.5019	-0.346569
0.6069	0.809522	0.6029	-0.467788	0.5603	0.617206	0.785089	0.447561	0.536455	-0.651034	0.97103	1.58905	0.8415	-0.815667	0.6486	-0.082315	0.523437	0.00258173	0.3759	0.517183	0.4975	0.644179	0.6777	-0.153003	0.636	0.199876	0.6919	0.588345	0.7879	0.48278	0.7595	0.216163	0.5935	0.679745	0.575	0.105922	0.5545	-0.054953	0.6752	-0.138006	0.6565	-0.1072	0.601227	1.00941	0.5171	0.871683	0.8215	-0.378515	0.511	-0.253466
0.6258	0.732542	0.634	-0.386634	0.5853	0.606246	0.811397	0.484128	0.580836	-0.775491	0.996315	1.61073	0.865	-0.787579	0.6751	-0.036693	0.521039	-0.00156309	0.473	0.764093	0.5193	0.692089	0.7248	-0.284857	0.6305	0.178271	0.7124	0.445865	0.7896	0.43395	0.7844	0.186826	0.6049	0.654965	0.5783	0.129426	0.5819	0.081173	0.6976	-0.0911899	0.6567	-0.088429	0.624584	1.10426	0.5199	0.863393	0.8805	-0.352864	0.5332	-0.196514
0.6503	0.682582	0.6635	-0.428677	0.5971	0.536586	0.804634	0.535658	0.632265	-0.842883	1.01034	1.60454	0.8924	-0.802243	0.7028	-0.084883	0.523631	0.00183882	0.5145	0.635203	0.5463	0.821459	0.767	-0.319672	0.6521	-0.107846	0.7279	0.376815	0.7869	0.467726	0.81	0.106881	0.6252	0.680745	0.5701	0.063743	0.6138	0.177939	0.7165	-0.0925841	0.6588	-0.012169	0.65671	1.01389	0.5303	0.797343	0.9135	-0.264663	0.5281	-0.228412
0.6521	0.676532	0.6763	-0.393807	0.6318	0.717406	0.81555	0.610325	0.641967	-0.791589	1.02326	1.61569	0.9116	-0.771846	0.7247	-0.024693	0.523244	-0.0476891	0.5356	0.772513	0.57	0.833859	0.8017	-0.375383	0.6659	-0.126584	0.7695	0.359765	0.8055	0.437885	0.8324	0.122861	0.6438	0.687115	0.5861	0.114211	0.6297	0.318812	0.7298	0.005263	0.6543	-0.088867	0.681843	0.9294	0.5548	0.766323	0.9169	-0.160931	0.5253	-0.228021
0.657	0.685202	0.7049	-0.328851	0.6604	0.759186	0.833902	0.647856	0.643561	-0.660441	1.03886	1.65785	0.9169	-0.600487	0.7362	0.10161	0.520687	0.0290278	0.6029	0.893033	0.5921	0.873219	0.8383	-0.326047	0.6882	-0.184262	0.7872	0.356875	0.8334	0.478511	0.8538	0.144223	0.6637	0.754275	0.6033	0.222912	0.6665	0.316112	0.7556	-0.0736213	0.6722	-0.059622	0.695746	0.934823	0.5736	0.685063	0.9454	-0.188388	0.5295	-0.263793
0.667	0.677432	0.7215	-0.27901	0.6708	0.804836	0.84107	0.708861	0.648455	-0.629638	1.08082	1.73784	0.9218	-0.787301	0.7664	0.115278	0.522889	0.0234537	0.6319	0.877873	0.6268	0.940499	0.8608	-0.316434	0.7461	-0.058366	0.8062	0.274475	0.84	0.489493	0.8687	0.221074	0.6957	0.822765	0.6004	0.220513	0.7473	0.395082	0.7826	0.033217	0.7176	-0.086077	0.7205	0.988093	0.5962	0.664683	0.9649	-0.0850008	0.5278	-0.172066
0.6561	0.656522	0.7496	-0.290041	0.6614	0.792296	0.858204	0.841643	0.664107	-0.532174	1.1049	1.71838	0.9369	-0.810732	0.7931	0.160487	0.523541	0.0111169	0.6215	0.823933	0.6663	0.931009	0.8841	-0.350624	0.77	-0.062774	0.8327	0.217135	0.8683	0.487079	0.9012	0.253336	0.7113	0.942875	0.6113	0.25737	0.8111	0.460012	0.7999	0.030406	0.7526	-0.138852	0.766393	0.928683	0.6152	0.630953	0.9832	-0.348564	0.5335	-0.211439
0.6597	0.624572	0.7793	-0.240713	0.7055	0.882806	0.859837	0.784929	0.681699	-0.470461	1.1359	1.64358	0.9551	-0.834982	0.8153	0.132901	0.522276	0.0190723	0.7101	0.820263	0.7054	0.899549	0.9167	-0.353231	0.8059	-0.049843	0.8658	0.200785	0.8874	0.480532	0.9166	0.220111	0.7287	0.971005	0.6192	0.241974	0.8364	0.378582	0.818	0.041979	0.7852	-0.255385	0.808297	0.93453	0.6324	0.587064	1.027	-0.275289	0.5305	-0.189823
0.6665	0.539292	0.8028	-0.247089	0.7394	0.883596	0.84038	0.83345	0.703973	-0.502865	1.162	1.69044	0.9471	-0.770082	0.8333	0.142409	0.53048	-0.0408784	0.6616	0.493193	0.7176	0.922589	0.9343	-0.375055	0.8286	-0.129286	0.9058	0.223675	0.9128	0.461014	0.9476	0.287522	0.749	1.11992	0.618	0.23862	0.8732	0.309832	0.8483	0.064336	0.8156	-0.310488	0.829108	0.989102	0.6464	0.550617	1.0701	-0.198757	0.5304	-0.240126
0.7782	0.379392	0.8379	-0.250963	0.776	0.914676	0.854215	0.956698	0.751404	-0.492787	1.25373	1.69486	0.9809	-0.687377	0.8572	0.141016	0.524631	-0.00344995	0.6644	0.490853	0.7466	0.972169	0.9593	-0.414479	0.8424	-0.096429	0.9221	0.316685	0.9285	0.494838	0.9834	0.363608	0.788	0.908985	0.6294	0.23582	0.8977	0.326942	0.8837	0.126566	0.8512	-0.375041	0.811789	0.934896	0.6604	0.631133	1.0938	-0.318646	0.5283	-0.185291
0.795	0.25861	0.852	-0.199688	0.7904	0.835816	0.880803	1.01335	0.785951	-0.513668	1.26498	1.54649	1.0083	-0.810644	0.882	0.147867	0.519896	-0.0118656	0.6514	0.337313	0.7757	0.960939	0.9685	-0.391713	0.8866	-0.089298	0.947	0.353785	0.96	0.428888	1.012	0.354836	0.8228	0.832795	0.6316	0.217182	0.9198	0.371002	0.9293	0.149285	0.8868	-0.239407	0.820612	0.929962	0.674	0.665093	1.1194	-0.365016	0.5313	-0.197466
0.8386	0.476002	0.8336	-0.195152	0.8311	0.795456	0.883758	1.04691	0.80869	-0.47528	1.31251	1.51918	1.0321	-0.667784	0.9147	0.155247	0.522465	0.000759527	0.6959	0.384943	0.8042	0.942389	0.9785	-0.350545	0.925	-0.08429	0.9681	0.380205	0.993	0.500282	1.0314	0.33202	0.8379	0.821915	0.6248	0.242196	0.9341	0.354532	0.9511	0.207787	0.9031	-0.12161	0.817889	0.924621	0.6946	0.732333	1.2606	-0.274531	0.5286	-0.197374
0.8747	0.423902	0.8513	-0.189381	0.8802	0.930376	0.938245	1.12436	0.852801	-0.614757	1.34845	1.56495	1.0527	-0.629314	0.9174	0.207207	0.518311	0.041993	0.7006	0.652943	0.8381	0.970599	0.975	-0.357088	0.9727	0.164425	0.9911	0.469115	1.0084	0.457616	1.0626	0.325331	0.8573	0.832095	0.6265	0.260844	0.9604	0.348332	0.9751	0.203474	0.9247	-0.032763	0.815242	0.929523	0.708	0.794853	1.3153	-0.028302	0.5325	-0.246747
0.8787	0.310937	0.878	-0.351662	0.9054	0.932306	0.958223	1.19106	0.818239	-0.533824	1.36076	1.53612	1.0687	-0.594275	0.9282	0.237187	0.522025	-0.011994	0.7584	0.660843	0.8634	0.995689	0.9797	-0.362699	1.028	0.419082	1.0226	0.413535	1.0316	0.352157	1.1098	0.287164	0.8988	0.812025	0.6217	0.267472	1.0031	0.24591	0.995	0.229505	0.9308	-0.060717	0.824128	0.917103	0.7189	0.854783	1.3499	0.013697	0.5304	-0.249112
0.8785	0.307839	0.9162	-0.380911	0.9259	0.973346	0.988968	1.21732	0.823362	-0.483565	1.45849	1.5684	1.1135	-0.586741	0.957	0.193567	0.517513	0.0299801	0.7697	0.598583	0.9038	0.937539	0.9755	-0.376261	1.0431	0.444651	1.079	0.353055	1.0434	0.414163	1.1405	0.287771	0.9223	0.771965	0.6197	0.451754	1.0258	0.300872	1.0175	0.229133	0.9357	-0.081762	0.817791	0.957202	0.7459	0.826563	1.3724	0.035094	0.525	-0.272119
0.9115	0.396812	0.9506	-0.597336	0.9632	1.01411	1.00152	1.33534	0.83314	-0.342952	1.46387	1.59112	1.1375	-0.544235	0.9839	0.146602	0.522363	0.0517231	0.8001	0.710803	0.9248	0.887239	0.9942	-0.385511	1.0258	0.540008	1.1351	0.297465	1.0565	0.397131	1.1616	0.368929	0.9334	0.815055	0.6279	0.591114	1.0545	0.224134	1.0335	0.219578	0.9269	-0.066817	0.834166	1.04765	0.7755	0.791863	1.3922	0.072079	0.5277	-0.275669
0.9524	0.273398	0.9779	-0.569524	0.9901	0.977246	1.0446	1.39226	0.855919	-0.279148	1.47921	1.58092	1.1532	-0.53872	1.0088	0.095127	0.545599	0.012942	0.8698	0.691623	0.9445	0.915679	1.017	-0.322124	1.0346	0.625573	1.1724	0.327285	1.0912	0.39688	1.1865	0.324363	0.9528	0.876945	0.5691	0.530604	1.0629	0.356642	1.0544	0.153902	0.9411	-0.136341	0.860515	1.03994	0.802	0.844443	1.4269	0.061232	0.5308	-0.237309
0.9627	0.314229	1.0108	-0.470562	0.9945	1.03167	1.0674	1.38169	0.884497	-0.190068	1.50264	1.53922	1.1774	-0.562366	1.0316	0.272717	0.565637	0.186257	0.8937	0.789953	0.9661	0.963489	1.0554	-0.260836	1.0492	0.683093	1.2072	0.333615	1.119	0.359537	1.2229	0.30787	0.9966	0.964445	0.5635	0.503944	1.1072	0.270979	1.084	0.099376	0.9625	-0.151903	0.881331	1.07534	0.8345	0.921913	1.5236	0.174958	0.5407	-0.297662
0.9965	0.419242	1.0332	-0.417233	0.9978	1.09583	1.08526	1.44924	0.923993	-0.164499	1.53732	1.5251	1.212	-0.612277	1.0762	0.200017	0.593896	0.185306	0.8822	0.848613	0.9769	0.998659	1.079	-0.182168	1.0581	0.718943	1.2379	0.286085	1.1184	0.391628	1.256	0.336142	1.0033	0.962085	0.5905	0.649714	1.1379	0.262892	1.1119	0.022921	0.9983	-0.257001	0.903504	1.14607	0.8634	0.955783	1.5881	0.149643	0.5506	-0.360506
1.0222	0.580432	1.0702	-0.299873	1.0155	1.19515	1.09274	1.74905	0.927875	-0.141554	1.5758	1.49897	1.2358	-0.540941	1.0999	0.410207	0.620125	0.138968	0.8933	0.601223	0.9993	1.04675	1.0957	-0.191463	1.0817	0.837393	1.2576	0.256945	1.1448	0.307104	1.268	0.394653	1.018	0.920415	0.6329	0.731884	1.1419	0.307061	1.1326	0.083544	1.043	-0.25029	0.935932	1.16286	0.875	0.966123	1.6084	0.245179	0.5495	-0.296967
1.068	0.681932	1.1054	-0.233492	1.0212	1.31256			0.956917	-0.0778883	1.61625	1.5352	1.2559	-0.587987	1.1299	0.495627	0.649755	0.141314	0.9309	0.450573	0.9977	1.04501	1.1143	-0.0561039	1.093	0.942043	1.3073	0.073825	1.1462	0.246706	1.2662	0.437106	1.048	0.828715	0.6317	0.772854	1.1348	0.387302	1.1435	0.081496	1.0659	-0.202283	0.94459	1.06826	0.8719	0.963403	1.6241	0.204827	0.565	-0.422377
1.0986	0.817312	1.1422	-0.153831	1.0267	1.337			0.960685	-0.142807	1.66445	1.48904	1.2797	-0.515369	1.1602	0.428227	0.68109	0.164407	0.9466	0.512453	1.004	1.09745	1.1364	-0.0887827	1.1168	1.00679	1.3704	0.049285	1.145	0.210922	1.2944	0.572113	1.0614	0.738575	0.6275	0.733984	1.1406	0.301736	1.1598	0.105148	1.084	-0.193083	0.942882	1.04245	0.8941	0.986463	1.6654	0.128766	0.5607	-0.397783
1.1254	1.05574	1.1418	-0.006041	1.0422	1.31596			0.963937	-0.168796	1.73747	1.32202	1.2994	-0.419175	1.2088	0.462837	0.747615	0.118741	1.0528	0.586473	1.0087	1.07968	1.1793	-0.021512	1.1398	1.02375	1.3948	0.109205	1.1464	0.301039	1.3559	0.687512	1.0752	0.758875	0.6398	0.728604	1.1335	0.344822	1.1727	0.101487	1.1202	-0.246216	0.971859	1.083	0.9302	1.17091	1.6983	0.191383	0.5628	-0.409344
1.138	0.915522	1.147	-0.105505	1.0647	1.30085			0.983576	-0.19135	1.7515	1.24235	1.3067	-0.40793	1.2335	0.582667	0.774203	0.0980469	1.0758	0.590363	1.0314	1.29302	1.2062	-0.111802	1.1778	1.07426	1.3978	0.036615	1.1479	0.360633	1.3776	0.666456	1.0862	0.761605	0.6742	0.905794	1.1289	0.404562	1.1889	0.083869	1.2027	-0.19108	0.990329	1.04323	0.9757	1.41027	1.7399	0.180686	0.558	-0.369104
1.1386	0.963242	1.1432	-0.124018	1.0784	1.22909			1.01032	-0.164961	1.82221	1.07813	1.3047	-0.348996	1.2514	0.455717	0.795117	0.0657892	1.0954	0.505933	1.0787	1.36254	1.235	-0.185503	1.2088	0.940463	1.4314	0.111115	1.1514	0.349337	1.4124	0.745309	1.1194	0.688215	0.7028	0.993294	1.1422	0.316352	1.2159	0.030031	1.2329	-0.228487	1.00104	1.04559	1.0043	1.51125	1.7749	0.150552	0.5611	-0.381013
1.1311	1.03412	1.1567	-0.057578	1.1031	1.30687			1.00592	-0.209	1.85588	1.00581	1.3207	-0.206345	1.2793	0.554507	0.820559	0.038866	1.1009	0.472673	1.0896	1.37541	1.2607	-0.181769	1.233	0.928843	1.452	0.189755	1.1668	0.4369	1.4252	0.754941	1.1539	0.531425	0.8176	1.08639	1.1346	0.353542	1.2423	-0.0485616	1.2511	-0.270825	1.02874	1.0504	1.0245	1.50145	1.8323	0.097324	0.5483	-0.332937
1.1437	1.0431	1.1779	0.009304	1.1338	1.22956			1.05744	-0.0452397	1.9102	1.08496	1.3701	-0.230106	1.3059	0.548967	0.856874	0.0825528	1.1532	0.331983	1.0852	1.35188	1.2803	-0.181371	1.298	1.00431	1.4816	0.132545	1.1721	0.456773	1.4333	0.827275	1.1617	0.651135	0.8415	1.13605	1.1422	0.362792	1.2646	-0.018487	1.2692	-0.245946	1.054	0.952736	1.0392	1.60625	1.8641	0.094162	0.5586	-0.351986
1.1586	1.08103	1.1939	0.105393	1.1352	1.31904			1.06895	0.0113843	1.91302	1.08589	1.418	-0.218183	1.3393	0.554687	0.883223	0.0520279	1.1	0.518083	1.1105	1.41691	1.2777	0.070398	1.3253	1.04347	1.5293	0.074145	1.1774	0.398699	1.4712	0.973677	1.1843	0.674435	0.8491	1.13572	1.147	0.308652	1.2846	-0.0426416	1.3228	-0.381996	1.08064	0.943473	1.0777	1.54051	1.8784	-0.0667627	0.5881	-0.111802
1.1836	1.1066	1.2173	0.105022	1.171	1.3326			1.08673	0.0970947	1.94645	0.981929	1.4187	-0.166708	1.3736	0.534057	0.92863	0.00878003	1.1061	0.515943	1.1407	1.44503	1.2993	0.074539	1.3613	1.03453	1.5399	0.03427	1.1758	0.461529	1.4992	0.894913	1.2869	0.684765	0.8769	1.17436	1.1513	0.409642	1.3015	0.072666	1.3704	-0.394754	1.0935	0.916886	1.0916	1.54999	1.9231	-0.032773	0.6117	-0.087518
1.1771	1.1402	1.2245	0.119345	1.1701	1.30913			1.09985	0.189449	1.95626	1.01981	1.4341	-0.099688	1.3885	0.603897	0.993297	-0.0248768	1.1439	0.511743	1.1616	1.44893	1.3153	0.003803	1.3886	0.993693	1.5645	0.092045	1.1762	0.483009	1.5195	0.883042	1.2925	0.359661	0.9099	1.2667	1.1711	0.376442	1.3183	0.017972	1.3865	-0.434001	1.11323	0.83897	1.1205	1.58327	1.9479	0.066482	0.6484	0.005535
1.1764	1.21193	1.2274	0.079072	1.2032	1.31856			1.10806	0.21523	1.96698	1.06716	1.5023	-0.212461	1.4164	0.580687	1.00539	0.0569613	1.1751	0.395803	1.1873	1.48456	1.3306	-0.0638579	1.3882	0.816283	1.5842	-0.01481	1.1773	0.466084	1.5382	0.798067	1.2641	0.705215	0.9354	1.28299	1.1628	0.367992	1.3205	0.046227	1.4001	-0.319537	1.13822	0.835016	1.1351	1.58656	1.9894	0.094279	0.6709	0.038646
1.2377	1.04809	1.2313	0.118206	1.2366	1.3242			1.11599	0.229806	1.96668	1.05928	1.5266	-0.207523	1.442	0.558557	1.02875	0.0341281	1.1754	0.256963	1.2027	1.50214	1.3667	-0.124762	1.3772	0.683453	1.6224	0.015427	1.2152	0.54663	1.5538	0.801	1.3662	0.751335	0.96	1.28182	1.1868	0.252361	1.3372	0.02939	1.4433	-0.221094	1.13208	0.858625	1.1645	1.53563	2.0212	0.081579	0.6711	0.065867
1.2467	1.02992	1.2273	0.073388	1.2599	1.49526			1.14176	0.22057	1.98714	1.15852	1.5228	-0.278423	1.4742	0.596757	1.0543	0.0604785	1.2145	0.397053	1.2076	1.53714	1.3968	-0.147681	1.4034	0.737083	1.6197	0.007456	1.2262	0.631551	1.5623	1.02234	1.3976	0.671055	0.9959	1.30768	1.2153	0.332852	1.3413	-0.017436	1.472	-0.140731	1.14373	0.880602	1.191	1.57956	2.0393	0.107516	0.6895	0.158322
1.2697	1.00641	1.2235	0.104471	1.2884	1.5039			1.1628	0.182433	2.0019	1.25254	1.5257	-0.231738	1.5039	0.607397	1.07478	0.0701621	1.2101	0.412053	1.22	1.5395	1.422	0.026392	1.4092	0.820883	1.6141	0.165595	1.2541	0.664707	1.5925	0.946855	1.4845	0.430258	1.0111	1.37031	1.2434	0.282324	1.3387	0.039955	1.4862	-0.101568	1.14019	0.906919	1.2307	1.52518	2.0604	0.129911	0.716	0.368399
1.2689	0.998052	1.2295	0.108802	1.3389	1.70831			1.18365	0.119221	1.98237	1.41294	1.5316	-0.216637	1.5277	0.523117	1.08942	0.176567	1.2322	0.400323	1.2277	1.60433	1.4618	0.134695	1.3956	0.921783	1.6261	-0.045645	1.2754	0.655652	1.6197	0.948851	1.4389	0.746895	1.0313	1.43761	1.267	0.391762	1.3433	0.076336	1.5172	-0.104818	1.1514	0.934836	1.2317	1.60582	2.0845	0.191692	0.7431	0.330149
1.2777	0.991392	1.2434	0.067468	1.3663	1.76491			1.18855	0.0370589	2.01143	1.36902	1.5495	-0.220077	1.5534	0.623607	1.11771	0.424447	1.2927	0.506783	1.2417	1.72497	1.4734	0.114432	1.42	0.910953	1.6486	-0.130703	1.2783	0.654003	1.644	0.956191	1.3915	0.843125	1.0523	1.54146	1.2915	0.510682	1.349	0.094188	1.5532	-0.092199	1.17568	0.95018	1.2401	1.66965	2.1221	0.177183	0.7845	0.334189
1.3171	0.948292	1.2466	0.063426	1.3993	1.81351			1.20636	0.103444	2.07165	1.47784	1.5668	-0.116154	1.577	0.734277	1.16284	0.390546	1.3308	0.759993	1.2627	1.95028	1.5061	0.150061	1.4541	0.931633	1.6652	-0.155735	1.3056	0.860252	1.6578	0.977983	1.4041	0.930205	1.068	1.60063	1.3104	0.576432	1.3486	0.059793	1.5681	-0.047525	1.23602	1.04924	1.2329	1.70413	2.1317	0.171481	0.8251	0.397989
1.3378	0.837782	1.2508	0.050572	1.4253	1.78314			1.22193	0.0909395	2.12189	1.37083	1.5609	-0.146306	1.5848	0.621647	1.20304	0.560716	1.3627	0.769123	1.338	1.89969	1.5473	0.118454	1.4663	0.902683	1.6832	-0.175678	1.3394	0.903302	1.7128	0.948693	1.4219	0.839805	1.0827	1.66699	1.3506	0.613652	1.347	0.078081	1.582	0.006081	1.24681	1.04949	1.258	1.80075	2.1817	0.334542	0.8374	0.431519
1.352	0.758922	1.2744	0.120658	1.4405	1.77999			1.24156	-0.132501	2.12648	1.34989	1.5849	-0.06968	1.5988	0.627867	1.24097	0.595023	1.3712	0.802743	1.3813	1.82636	1.5293	0.096589	1.4802	0.863363	1.709	-0.176747	1.3578	1.0362	1.7388	1.0704	1.4334	1.1542	1.0854	1.62623	1.3786	0.561592	1.3544	0.070033	1.6099	-0.072757	1.22748	1.03489	1.2799	1.84592	2.1887	0.474817	0.8662	0.307619
1.3573	0.767232	1.2954	0.09868	1.4792	1.76431			1.27219	0.0927715	2.13794	1.42938	1.6125	-0.096683	1.5963	0.582477	1.25658	0.57802	1.4025	0.939253	1.409	1.84571	1.5706	0.07803	1.5043	0.900863	1.7065	-0.163085	1.3817	1.18308	1.7754	1.19092	1.4684	1.20654	1.1146	1.50295	1.3967	0.595392	1.3569	0.077	1.6808	-0.063042	1.25327	1.07964	1.2994	1.8301	2.2093	0.445513	0.879	0.150802
1.3614	0.776482	1.3201	0.140831	1.4901	1.88302			1.29175	0.277034	2.1563	1.55451	1.6159	-0.043747	1.6101	0.505897	1.28403	0.655409	1.5303	0.977713	1.4147	1.99259	1.6172	0.207644	1.5689	1.1592	1.7255	-0.177447	1.4189	1.36214	1.7882	1.19199	1.4807	1.20173	1.1329	1.46822	1.4163	0.563962	1.3489	0.086729	1.7034	0.124511	1.27135	1.14511	1.3336	1.85924	2.2366	0.414581	0.9099	0.114244
1.3812	0.663582	1.345	0.171981	1.5332	1.96423			1.3492	0.128902	2.13962	1.70372	1.6578	0.05326	1.6473	0.502557	1.28876	0.671434	1.5523	0.891683	1.4412	1.8776	1.6529	0.22027	1.5993	1.215	1.7261	-0.146309	1.4415	1.32048	1.8003	1.24111	1.4895	1.19538	1.1481	1.33784	1.4338	0.629272	1.347	0.099639	1.7348	0.112632	1.31178	1.20287	1.3605	1.8719	2.2559	0.434428	0.9238	0.102378
1.3553	0.599592	1.3632	0.178302	1.5566	1.988			1.36413	0.044794	2.11289	1.716	1.6883	0.032209	1.6837	0.570667	1.31544	0.650881	1.4948	0.793983	1.457	1.85978	1.7033	0.294526	1.5981	1.15344	1.7446	-0.134272	1.4831	1.42024	1.8143	1.39815	1.5045	1.24214	1.1444	1.30929	1.4495	0.553062	1.3506	0.07633	1.7645	0.012997	1.33492	1.21589	1.3894	1.8177	2.2892	0.414018	0.9487	0.157181
1.4385	0.583702	1.391	0.170484	1.5877	2.01039			1.36301	0.234223	2.12923	1.79323	1.7051	0.085559	1.7135	0.568177	1.33761	0.7144	1.4977	0.769243	1.4895	1.88142	1.7162	0.427421	1.6259	1.18329	1.7927	-0.11249	1.5074	1.36674	1.8193	1.45317	1.537	1.27852	1.1671	1.25974	1.4715	0.560092	1.3578	0.094432	1.7987	0.08502	1.34549	1.19754	1.4182	1.77528	2.3115	0.511835	0.9728	0.174474
1.4927	0.585512	1.4208	0.152902	1.6281	2.02966					2.14049	1.77377	1.7191	0.105095	1.7366	0.569017	1.34893	0.716423	1.4992	0.839363	1.5165	1.95335	1.7382	0.465317	1.6481	1.37363	1.795	-0.135085	1.5247	1.30609	1.8189	1.48049	1.5624	1.28784	1.193	1.26412	1.4965	0.562422	1.3504	0.061968	1.8623	0.19909	1.34789	1.26566	1.4324	1.76724	2.3453	0.54757	0.9961	0.140921
1.5297	0.570072	1.4349	0.158731	1.6134	2.09418					2.15193	1.75938	1.7613	0.089742	1.7711	0.554447	1.34974	0.671254	1.5085	0.947993	1.5609	2.04019	1.7597	0.525736	1.6576	1.41404	1.793	-0.035011	1.5483	1.47349	1.821	1.37775	1.6017	1.41445	1.2118	1.2621	1.5092	0.477062	1.3547	0.104409	1.9077	0.291024	1.37998	1.29257	1.4337	1.86544	2.3578	0.481757	1.0195	0.207561
1.5444	0.553112	1.4733	0.118875	1.6256	2.14839					2.15751	1.71202	1.7955	0.055373	1.8084	0.591117	1.36147	0.70109	1.5491	1.00644	1.578	2.02951	1.793	0.573282	1.6904	1.44704	1.7969	0.048915	1.5565	1.45697	1.8456	1.48499	1.6323	1.36347	1.256	1.23971	1.5358	0.534802	1.3556	0.087213	1.9397	0.272967	1.38072	1.33072	1.4511	1.93302	2.3768	0.366174	1.0349	0.242622
1.5849	0.522732	1.4873	0.180272	1.6525	2.28715					2.16964	1.72136	1.8062	0.056601	1.8368	0.669897	1.38916	0.67227	1.5983	0.987773	1.6369	2.26775	1.8154	0.438039	1.701	1.39246	1.8004	0.071765	1.5525	1.40923	1.8746	1.4832	1.6387	1.26143	1.2806	1.30325	1.5638	0.546242	1.3587	0.072308	1.9797	0.28163	1.41699	1.33369	1.4961	2.01121	2.4027	0.235851	1.0585	0.248371
1.6364	0.482212	1.513	0.223373	1.6756	2.19929					2.15044	1.67802	1.8552	0.248985	1.8817	0.703917	1.39736	0.721128	1.5786	0.901723	1.6355	2.0475	1.831	0.542196	1.7289	1.28201	1.7973	-0.019869	1.5494	1.36192	1.8986	1.50993	1.6456	1.27623	1.3098	1.3517	1.5723	0.563742	1.3553	0.084702	2.0141	0.142912	1.4506	1.35056	1.5139	2.05752	2.4445	0.282023	1.0886	0.324509
1.647	0.477392	1.5321	0.256283	1.6888	2.28043					2.16268	1.65005	1.8731	0.319456	1.9056	0.735477	1.43708	0.775634	1.5917	0.902503	1.6676	2.19695	1.8752	0.615979	1.7496	1.18946	1.7994	-0.003078	1.5526	1.27761	1.918	1.38968	1.6905	1.35337	1.337	1.45691	1.602	0.687122	1.358	0.12214	2.0489	0.187365	1.48406	1.45625	1.5489	2.11071	2.4856	0.294225	1.1086	0.293059
1.6637	0.507152	1.5681	0.264029	1.7046	2.34202					2.16725	1.66938	1.8873	0.320626	1.92	0.679637	1.46105	0.850594	1.616	1.10466	1.6902	2.42402	1.9135	0.70611	1.7758	1.10128	1.7993	-0.051753	1.5758	1.28929	1.9495	1.4405	1.7145	1.42698	1.4009	1.34141	1.6221	0.742602	1.3548	0.097138	2.0755	0.034849	1.50517	1.51971	1.5817	2.10531	2.5104	0.506648	1.1271	0.209372
1.7206	0.565882	1.5964	0.293408	1.7344	2.3606					2.17899	1.59446	1.9046	0.279494	1.9493	0.754397	1.49423	0.986584	1.6124	1.0073	1.6478	2.30228	1.928	0.745131	1.7948	1.14064	1.8007	-0.062005	1.6104	1.20853	1.9625	1.60268	1.7153	1.42519	1.4411	1.28551	1.63	0.705412	1.3557	0.102248	2.0905	0.026722	1.51441	1.71309	1.5875	2.05064	2.5498	0.331529	1.1474	0.143201
1.7437	0.617682	1.6336	0.43035	1.7644	2.35976					2.17383	1.64904	1.9285	0.30971	1.978	0.776387	1.50477	0.989396	1.6102	1.07179	1.6764	2.36208	1.9256	0.792155	1.8217	1.21792	1.8007	-0.021302	1.611	1.17402	1.9914	1.61408	1.7333	1.43228	1.4642	1.10763	1.6482	0.603002	1.3503	0.082654	2.1572	-0.091541	1.5306	1.80546	1.6096	1.99554	2.5648	0.382189	1.22	0.179422
1.7464	0.751072	1.6785	0.527505	1.7834	2.39005					2.18554	1.57516	1.9588	0.321777	1.9988	0.794417	1.52589	1.00827	1.6792	1.12845	1.6818	2.38501	1.9933	0.993757	1.8258	1.16733	1.7983	-0.001025	1.6419	1.2577	2.024	1.64132	1.7378	1.46855	1.4586	1.11621	1.6691	0.514202	1.3598	0.09267	2.1814	-0.094248	1.56122	1.8599	1.6434	2.0139	2.5926	0.300375	1.2617	0.301329
1.755	0.728872			1.7997	2.34317					2.2098	1.54236	1.9948	0.366473	2.0356	0.850727	1.54332	0.994043	1.7332	1.03763	1.6942	2.3628	2.0162	0.988287	1.8657	1.50566	1.797	-0.042348	1.6757	1.32419	2.0555	1.67632	1.7242	1.37426	1.4875	1.10041	1.696	0.451512	1.3569	0.098411	2.2121	-0.118458	1.59634	2.0264	1.665	1.94919	2.6101	0.28609	1.2908	0.202526
1.7852	0.842112			1.8396	2.34101					2.23536	1.5297	2.0371	0.374521	2.0446	0.815247	1.5731	1.02626	1.7438	1.09804	1.7157	2.33729	2.0259	1.03695	1.9027	1.30058	1.8001	0.012809	1.7115	1.462	2.0892	1.66583	1.7547	1.43416	1.4991	1.1408	1.7085	0.448002	1.3604	0.106961	2.2625	-0.29838	1.61465	1.96974	1.6797	2.07627	2.6289	0.219401	1.323	0.253776
1.7777	0.917232			1.9243	2.39495					2.3048	1.53628	2.0758	0.305371	2.0428	0.857637	1.59444	1.05723	1.8049	1.10904	1.7354	2.37951	2.0582	1.07791	1.9147	1.20865	1.7929	-0.081461	1.7345	1.43975	2.1248	1.67768	1.7708	1.426	1.5352	1.18868	1.727	0.452572	1.3557	0.079178	2.2904	-0.505147	1.64937	1.94315	1.6924	2.1559	2.7037	0.117466	1.362	0.340979
1.7933	0.855432			1.9422	2.41498					2.35605	1.51145	2.1054	0.194642	2.0404	0.821947	1.6211	1.00747	1.891	1.32653	1.7606	2.36135	2.0911	1.1043	1.908	1.23405	1.847	-0.05611	1.7598	1.46845	2.1598	1.63879	1.7784	1.36415	1.5633	1.26451	1.7482	0.439452	1.3492	0.096029	2.3252	-0.4981	1.70181	1.93261	1.7132	2.18622	2.7222	0.060197	1.3836	0.362309
1.8189	0.885002			1.9552	2.45193					2.37991	1.46643	2.1354	0.289645	2.0472	0.801947	1.63877	0.964029	1.9336	1.33815	1.7613	2.24095	2.1363	1.1151	1.9092	1.2242	1.8844	-0.121028	1.7755	1.43246	2.1856	1.62478	1.7934	1.27391	1.5907	1.30727	1.7558	0.383732	1.354	0.086916	2.3466	-0.246729	1.68469	1.86307	1.7381	2.21917	2.7899	-0.030848	1.4169	0.499559
1.7797	0.900172			1.9803	2.45769					2.40719	1.48538	2.1641	0.384597	2.0502	0.794827	1.66895	0.940869	1.9762	1.40474	1.7917	2.23574	2.1867	1.09728	1.9062	1.05784	1.9093	-0.102906	1.82	1.45029	2.1896	1.62219	1.7976	1.21818	1.6128	1.31731	1.7711	0.535002	1.3566	0.053176	2.36	-0.188981	1.73541	1.907	1.7638	2.16599	2.8122	-0.0547915	1.4362	0.444069
1.7974	0.845842			1.986	2.41832					2.44003	1.52776	2.2205	0.534402	2.0566	0.818867	1.69588	0.84276	1.9449	1.38132	1.8513	2.41308	2.2181	1.07359	1.9022	0.982193	1.9205	-0.155237	1.8645	1.43132	2.2202	1.54916	1.8157	1.15528	1.6258	1.38441	1.7927	0.620482	1.359	0.075084	2.3968	-0.117214	1.77721	1.78821	1.7502	2.18071	2.8369	-0.0964278	1.4541	0.483129
1.8068	0.918252			2.022	2.41274					2.45901	1.47144	2.254	0.559365	2.0768	0.805847	1.72564	0.886574	1.958	1.30873	1.8896	2.45788	2.2434	1.091	1.8987	0.939273	1.9313	-0.170222	1.888	1.4345	2.2337	1.49473	1.8368	1.10642	1.6457	1.49187	1.8138	0.786922	1.356	0.023385	2.4325	0.023223	1.76585	1.82034	1.7587	2.18343	2.8667	-0.188288	1.4951	0.325549
1.8081	0.884792			2.0409	2.43338					2.49116	1.4132	2.2724	0.438084	2.0979	0.823807	1.75735	1.01562	1.9647	1.27814	1.8812	2.45385	2.277	1.09227	1.8967	0.910563	1.9236	-0.187069	1.9121	1.46416	2.2651	1.35879	1.8216	1.16565	1.6807	1.63578	1.8452	0.839472	1.3529	0.079899	2.4637	0.235007	1.79306	1.8163	1.7737	2.20583	2.8842	-0.206219	1.5305	0.399449
1.8246	0.878912			2.0607	2.5465					2.5379	1.46519	2.3132	0.443111	2.1171	0.857367	1.7823	1.04255	1.9781	1.07912	1.9	2.43754	2.3088	1.09336	1.9027	1.00303	1.9291	-0.18726	1.9194	1.52824	2.287	1.29255	1.8515	1.27758	1.7035	1.59232	1.8729	0.875362	1.3607	0.101186	2.4617	0.189441	1.82659	1.80357	1.7687	2.18179	2.9078	-0.229411	1.5595	0.332629
1.8513	0.897462			2.0767	2.53039					2.60391	1.42759	2.3462	0.426201	2.1394	0.838377	1.80267	1.11745	2.0779	1.09704	1.9335	2.46002	2.3443	1.06125	1.8961	0.887253	1.9281	-0.17264	1.9623	1.53157	2.3336	1.28918	1.8865	1.25949	1.7231	1.68919	1.8862	0.849772	1.3783	0.124243	2.5398	0.172956	1.84219	1.80295	1.7019	2.06411	2.9408	-0.327305	1.5676	0.377919
1.828	0.796002			2.1034	2.49777					2.57706	1.52603	2.392	0.509456	2.1607	0.798817	1.83432	1.12309	2.1269	1.05266	1.9597	2.47692	2.3765	1.08109	1.9109	0.917703	1.9281	-0.185781	2.0119	1.57742	2.369	1.30137	1.9077	1.25694	1.7488	1.75574	1.9026	0.732842	1.4038	0.16003	2.5599	0.163375	1.86621	1.78497	1.7478	2.1261	2.9481	-0.333255	1.5874	0.393719
1.8684	0.744092			2.1403	2.44345					2.53357	1.72913	2.4161	0.58357	2.1831	0.841857	1.86083	1.1198	2.1341	1.04893	1.9567	2.5066	2.4051	1.11059	1.9245	0.909643	1.9296	-0.159897	2.025	1.5307	2.4129	1.26057	1.9229	1.27813	1.7779	1.79634	1.9397	0.719892	1.4137	0.169487	2.5893	0.108363	1.87799	1.74447	1.7748	2.16832	2.988	-0.253394	1.6228	0.471409
1.9019	0.821442			2.1827	2.48484					2.55758	1.72466	2.4269	0.624515	2.1983	0.854637	1.88619	1.07181	2.1338	1.14258	1.9784	2.5009	2.412	1.06977	1.9857	0.825783	1.9274	-0.182655	2.0369	1.43895	2.4442	1.28673	1.9437	1.32199	1.8069	1.82554	1.972	0.703182	1.4255	0.149893	2.6066	0.137674	1.90787	1.80552	1.8131	2.26162	3.0333	-0.294945	1.6601	0.539279
1.9402	0.929702			2.1919	2.507					2.56651	1.69369	2.4311	0.679105	2.2272	0.803487	1.9121	1.10024	2.1135	1.15017	1.9995	2.5325	2.4321	1.03298	2.0287	0.882023	1.9306	-0.208168	2.0564	1.39816	2.4725	1.38249	1.9938	1.38876	1.8324	1.7153	1.9765	0.639932	1.4634	0.199343	2.619	0.176879	1.93023	1.91077	1.8517	2.33496	3.0537	-0.193528	1.6909	0.536589
1.9522	0.972502			2.2407	2.47527					2.58005	1.71204	2.4355	0.659984	2.2564	0.816417	1.93454	1.06406	2.1016	1.0903	2.0238	2.51401	2.4456	0.964507	2.0529	0.874373	1.926	-0.206292	2.0785	1.32091	2.5074	1.51062	2.0431	1.41974	1.8473	1.72232	1.9811	0.637942	1.4844	0.169899	2.6282	0.219707	1.96604	1.99179	1.8669	2.33673	3.0684	-0.307177	1.7028	0.571159
1.9792	0.999582			2.2692	2.46182					2.58632	1.72334	2.4357	0.550126	2.2695	0.812237	1.94562	1.07693	2.1274	1.20283			2.4524	0.952027	2.064	0.877393	1.924	-0.216109	2.1016	1.25102	2.5392	1.58917	2.0614	1.48026	1.8744	1.74104	2.0024	0.639812	1.4993	0.183715	2.6067	0.174713	2.00374	2.1257	1.8815	2.39177	3.1021	-0.332263	1.7246	0.716899
1.9849	1.0159			2.2827	2.43291					2.63145	1.69582	2.4534	0.48837	2.2936	0.791407	1.96187	1.07963	2.1296	1.1149			2.4955	0.980737	2.084	0.868683	1.9182	-0.21749	2.1014	1.30537	2.5683	1.61715	2.112	1.66239	1.9104	1.88266	2.0087	0.596732	1.5134	0.153436	2.5873	0.215548	2.00377	2.19119	1.8896	2.45581	3.1344	-0.390761	1.757	0.618349
2.0065	0.992992			2.3003	2.25152					2.67572	1.74673	2.477	0.46237	2.3209	0.834637	1.99507	1.11041	2.1356	1.09971			2.52	0.931777	2.1249	0.800913	1.9242	-0.239514	2.1032	1.23963	2.5878	1.62448	2.0275	1.94206	1.9578	1.81149	2.0243	0.687622	1.5291	0.133168	2.6206	0.278037	2.00237	2.19634	1.9078	2.55489	3.1623	-0.416177	1.7854	0.604919
2.0394	0.946772			2.3114	2.28296					2.71185	1.80995	2.4967	0.43587	2.3427	0.848867	2.02871	1.07821	2.1455	1.01657			2.5356	1.0381	2.1613	0.716943	1.9263	-0.205146	2.1007	1.25056	2.5974	1.75262	2.1267	1.78107	1.9969	1.79406	2.0404	0.621762	1.5523	0.121049	2.6619	0.280718	2.01144	2.18967	1.9347	2.62192	3.183	-0.427066	1.8036	0.541709
2.05	1.0013			2.3115	2.30922					2.72131	1.78816	2.5273	0.394615	2.3707	0.822707	2.03974	1.0992	2.1468	1.01048			2.5709	1.13734	2.182	0.740543	1.9288	-0.2317	2.0999	1.23818	2.6115	1.79146	2.1038	1.78791	1.9957	1.84571	2.0666	0.628032	1.5758	0.137438	2.7714	0.313369	2.00727	2.18521	1.9313	2.55373	3.1814	-0.395542	1.8252	0.640939
2.0643	1.0891			2.3171	2.23382					2.71458	1.82891	2.5712	0.398608	2.3982	0.820787	2.06501	1.31725	2.1431	1.15703			2.6183	1.26519	2.2063	0.740413	1.9236	-0.19631	2.1048	1.23648	2.6302	1.79388	2.2087	1.76154	2.0176	1.90471	2.0812	0.649312	1.5978	0.153406	2.8215	0.354288	2.0038	2.13794	1.9461	2.58733	3.1821	-0.367627	1.8415	0.645559
2.0761	1.03759			2.3649	2.41016					2.676	1.80966	2.5968	0.415983	2.4241	0.981397	2.09125	1.28283	2.1365	1.25919			2.6473	1.29102	2.2192	0.700493	1.9272	-0.223434	2.1049	1.17316	2.6479	1.9725	2.2451	1.74713	2.0217	1.92013	2.0978	0.600552	1.6284	0.171364	2.8276	0.333546	2.00799	2.1649	2.0041	2.57994	3.1861	-0.411096	1.8706	0.681899
2.106	0.997732			2.3939	2.45126					2.69566	1.96237	2.6321	0.409022	2.4524	0.981707	2.11723	1.25651	2.19	1.50468			2.6778	1.39516	2.2175	0.589873	1.9336	-0.187493	2.108	1.18265	2.6685	2.05852	2.2503	1.75389	2.04	1.98643	2.1363	0.716252	1.6316	0.095733	2.8425	0.315861	2.05247	2.03924	2.0373	2.60521	3.2093	-0.449095	1.9065	0.718849
2.1429	0.967882			2.4133	2.50088					2.69238	2.07602	2.6515	0.389063	2.4599	0.915757	2.14496	1.20518					2.7054	1.37408	2.2318	0.642893	1.9299	-0.138189	2.1142	1.23697	2.684	2.05793	2.2705	1.76429	2.059	1.98834	2.1719	0.742102	1.6604	0.044537	2.8569	0.286737	2.07716	1.89305	2.0444	2.68123	3.2371	-0.473371	1.9406	0.611819
2.1588	0.987192			2.4382	2.63701					2.73052	2.07835	2.6696	0.443253	2.458	0.907567	2.19922	1.09194					2.7154	1.35398	2.2767	0.760413	1.939	-0.211795	2.1302	1.13327	2.7125	2.00795	2.323	1.7349	2.056	2.05194	2.1859	0.719362	1.6817	0.068624	2.8763	0.262363	2.08809	1.88981	2.0424	2.76263	3.2541	-0.445532	1.9786	0.687489
2.1709	1.01812			2.4383	2.82					2.73817	2.04158	2.6924	0.394124	2.4547	1.04342	2.22691	1.09896					2.7402	1.40113	2.3056	0.797443	1.9699	-0.261719	2.1592	1.09946	2.7427	1.86861	2.3432	1.74554	2.076	2.03888	2.1806	0.698242	1.7124	0.061889	2.949	0.213917	2.10305	1.91314	2.0519	2.74753	3.2818	-0.360925	2.0142	0.683699
2.1884	1.07099			2.4528	2.84938					2.73584	1.98993	2.7164	0.437697	2.4554	1.08241	2.23625	1.15364					2.7814	1.57678	2.3135	0.790363	2.0232	-0.30506	2.1856	1.017	2.7663	1.80884	2.352	1.68608	2.0918	2.10089	2.1845	0.669672	1.739	0.015408	3.0062	0.17429	2.12831	1.97223	2.0821	2.66594	3.3121	-0.312614	2.0414	0.594829
2.2375	0.997922			2.4718	2.79025					2.77285	1.91506	2.7268	0.406094	2.4533	1.08841	2.25448	1.11507					2.8037	1.63366	2.3205	0.870093	2.0433	-0.323804	2.1901	1.01555	2.7972	1.8137	2.3702	1.5848	2.1225	2.12237	2.185	0.713142	1.7635	0.016067	3.0431	0.057109	2.07491	1.78497	2.1137	2.72302	3.3304	-0.309802	2.0505	0.571359
2.2373	1.00232			2.506	2.73464					2.74651	1.8956	2.7522	0.410049	2.4548	1.03185	2.2952	1.21345					2.8258	1.67855	2.3213	0.876103	2.0694	-0.297873	2.1952	1.00013	2.8206	1.84099	2.36	1.36274	2.1484	2.10827	2.1788	0.639722	1.7709	-0.002075	3.0875	0.126981	2.09443	1.68695	2.1525	2.75122	3.3761	-0.247098	2.0742	0.595489
2.2265	1.06497			2.5366	2.65581					2.76087	1.87353	2.7808	0.270378	2.4578	1.08121	2.35522	1.24669					2.8571	1.60824	2.3269	0.935573	2.0972	-0.284882	2.2038	0.997772	2.8541	1.88872	2.394	1.40803	2.1794	2.04541	2.1762	0.594522	1.7884	-0.0786564	3.1109	0.090021	2.12233	1.62722	2.183	2.82019	3.3853	-0.240104	2.1059	0.566469
2.2366	1.05792			2.5639	2.72443					2.81434	1.86519	2.8171	0.34772	2.459	1.25534	2.35902	1.0759					2.8653	1.57186			2.1234	-0.149614	2.1964	0.999202	2.8916	1.81603	2.4216	1.39848	2.239	1.91584	2.1819	0.682782	1.7976	-0.215582	3.1537	-0.017324	2.15213	1.63943	2.1816	2.78104	3.4406	-0.347829	2.1511	0.575949
2.2674	1.07181			2.5895	2.73828					2.84558	1.85185	2.8407	0.406098	2.4579	1.33307	2.37533	1.20428					2.9034	1.48297			2.1682	0.011331	2.205	1.01425	2.932	1.78938	2.4497	1.34755	2.2549	1.95235	2.1834	0.658122	1.818	-0.205748	3.1866	0.001098	2.16525	1.57578	2.2407	2.65865	3.4514	-0.315652	2.1647	0.619299
2.2942	1.05322			2.6174	2.74694					2.87425	1.67657	2.8568	0.443673	2.4742	1.29177	2.41395	1.08428					2.9332	1.36525			2.1923	0.01335	2.2008	1.01784	2.963	1.75502	2.478	1.3703	2.2769	1.95429	2.2024	0.552142	1.8323	-0.198357	3.2174	0.094836	2.19023	1.54006	2.2468	2.70015	3.5063	-0.306099	2.174	0.679699
2.2889	1.01608			2.6184	2.81797					2.90143	1.56364					2.42691	1.11351					2.9488	1.3119			2.2162	0.067405	2.1931	1.04797	2.9992	1.73658	2.507	1.34213	2.2905	1.97249	2.2362	0.375002	1.8599	-0.201208	3.2383	0.09031	2.20827	1.62739	2.2515	2.68093	3.5497	-0.0670095	2.2153	0.701559
2.3081	1.02172			2.6423	2.85464					2.90466	1.55332					2.45813	1.12318					2.9911	1.27928			2.2192	0.130615	2.2042	1.02156	3.0319	1.72014	2.5374	1.39797	2.3157	2.05238	2.2503	0.404822	1.8696	-0.172512	3.2678	0.048115	2.23733	1.55356	2.2633	2.60494	3.5854	-0.064578	2.2298	0.856729
2.31	1.04563			2.6638	2.83836					2.94214	1.59219					2.48749	1.12753					2.9985	1.26516			2.2473	0.093325	2.2185	1.00955	3.0493	1.72035	2.5553	1.37345	2.3546	2.03703	2.262	0.452832	1.9041	-0.178009	3.3013	0.17452	2.36952	1.37221	2.3014	2.41923	3.6003	-0.0873809	2.2531	0.866439
2.3451	1.07878			2.6836	2.90184					2.99409	1.51796					2.50216	1.07155					3.0232	1.18121			2.2876	0.176195	2.2431	1.03706	3.0831	1.74096	2.5968	1.4871	2.4015	1.97044	2.2701	0.490892	1.9309	-0.0768217	3.326	0.116059	2.41126	1.43181	2.3117	2.43609	3.6095	-0.219877	2.2621	0.880109
2.352	1.12977			2.6943	2.84551											2.49772	1.11164					3.0618	1.31533			2.3131	0.082525	2.2695	1.01884	3.133	1.75085	2.6501	1.54668	2.4218	2.02405	2.2719	0.476212	1.947	-0.0379014	3.3759	0.043787	2.38172	1.42503	2.3297	2.42515	3.6322	-0.0969855	2.2732	0.804699
				2.7022	2.87799											2.4979	1.11102					3.0794	1.29018			2.3438	0.131485	2.2628	1.02931	3.157	1.75303	2.6526	1.4398	2.4322	2.09353	2.2795	0.477292	1.9623	-0.142738	3.3902	0.131875	2.37657	1.45416	2.3315	2.37729	3.6455	-0.165525	2.2885	0.728129
				2.7373	2.82833											2.50996	1.11491					3.1031	1.33012			2.3508	0.192455	2.2733	1.0174	3.1804	1.74086	2.6717	1.40698	2.4511	2.14122	2.299	0.487442	1.9833	-0.228102	3.4422	0.12273	2.43093	1.49451	2.3734	2.25876	3.6577	-0.243865	2.3017	0.660309
				2.7815	2.85273											2.52252	1.11834					3.1088	1.37077			2.4003	0.345625	2.2919	1.03266	3.2049	1.72648	2.702	1.5057	2.4754	2.18175	2.3236	0.489192	1.9947	-0.274149	3.5008	0.006675	2.45509	1.48916	2.3943	2.16993	3.7061	-0.140953	2.3111	0.636729
				2.8568	2.91498											2.52735	1.19546					3.1478	1.51704			2.4415	0.327035	2.2992	1.07463	3.2302	1.72193	2.7343	1.47568	2.5105	2.13115	2.3532	0.538562	1.9933	-0.290997	3.5397	0.017357	2.47789	1.5232	2.4154	2.14009	3.7013	-0.319778	2.313	0.645679
				2.9033	2.76879											2.52868	1.40645					3.158	1.59129			2.4573	0.375315	2.3106	1.24316	3.2524	1.72343	2.7494	1.48406	2.5392	2.11957	2.3802	0.583242	1.9927	-0.297044	3.5432	0.042256	2.48171	1.49937	2.4424	2.2429	3.735	-0.35176	2.3134	0.636779
				2.9073	2.86377											2.53113	1.37896					3.1798	1.67685			2.474	0.435805	2.3443	1.31459	3.2744	1.73525	2.7684	1.57354	2.5657	2.11417	2.3963	0.537892	2.0044	-0.264052	3.569	-0.030528	2.48029	1.57116	2.4881	2.34836	3.7798	-0.295908	2.3219	0.642429
				2.9378	2.86067											2.56718	1.25411					3.2109	1.72936			2.5042	0.504055	2.3449	1.36201	3.2991	1.74078	2.7885	1.62057	2.594	2.05274	2.4155	0.548672	2.0141	-0.252268	3.5799	-0.032573	2.59971	1.50918	2.4984	2.39722	3.8157	-0.263344	2.3221	0.644299
				2.9626	2.88045											2.57417	1.26267					3.2273	1.71821			2.5244	0.592285	2.381	1.33221	3.3299	1.71872	2.7948	1.64839	2.6022	2.08876	2.4428	0.593532	2.0421	-0.214245	3.5876	-0.150606	2.47981	1.71702	2.5042	2.41854	3.8484	-0.196673	2.3297	0.601759
				2.9603	2.929											2.59204	1.33897					3.2683	1.70917			2.5473	0.600055	2.4032	1.42889	3.3499	1.77404	2.7984	1.65905	2.6235	2.14257	2.4585	0.617782	2.0576	-0.179817	3.6076	-0.278642	2.55314	1.87923	2.5264	2.45401	3.888	-0.16244	2.319	0.635589
				2.9737	2.95187											2.62801	1.35714					3.3086	1.73759			2.5501	0.618525	2.4239	1.45913	3.3869	1.81918	2.8039	1.69372	2.6492	2.18727	2.4943	0.543142	2.0644	-0.0915996	3.643	-0.218893	2.60145	1.9633	2.5617	2.47225	3.9456	-0.0798076	2.3056	0.699359
				3.0302	2.95892											2.65473	1.29974					3.3484	1.69316			2.5562	0.639305	2.4541	1.39646	3.4182	1.79773	2.8046	1.75367	2.6456	2.18012	2.5134	0.669862	2.1033	-0.132987	3.6798	-0.347038	2.58734	1.94175	2.5765	2.452	3.9873	0.008404	2.3006	0.695019
				3.0829	2.93495											2.6698	1.23486					3.3808	1.60599			2.5659	0.627355	2.4786	1.44313	3.4635	1.8953	2.8109	1.75429	2.6499	2.20627	2.5393	0.762412	2.1291	-0.324633	3.7174	-0.364192	2.57817	1.94296	2.6119	2.45229	3.9823	-0.027596	2.3035	0.696909
				3.1035	2.95275											2.69298	1.30432					3.4075	1.64912			2.5898	0.585205	2.4981	1.48925	3.5038	1.90999	2.8274	1.8795	2.6913	2.23743	2.5553	0.728592	2.1405	-0.379399	3.7181	-0.460167	2.57303	1.94495	2.6389	2.42749	4.0411	-0.0918629	2.2969	0.801959
				3.1347	3.11756											2.69383	1.22306					3.4401	1.65024			2.6017	0.584705	2.5217	1.48907	3.5422	1.89042			2.7392	2.29981	2.5957	0.706652	2.1596	-0.2921	3.741	-0.491165	2.56779	1.93659	2.6531	2.42355	4.0682	-0.027302	2.305	0.933499
				3.1523	3.08255											2.68533	1.37159					3.4658	1.59606			2.6277	0.527285			3.569	1.86233			2.7634	2.36979	2.6005	0.702352	2.1658	-0.283366	3.7651	-0.461628	2.57012	1.92547	2.6745	2.42621	4.0979	-0.037064	2.3573	1.00204
				3.1639	3.08923											2.69658	1.29214					3.4786	1.57326			2.6288	0.584275							2.7991	2.45505	2.6151	0.698562	2.1996	-0.240584	3.7921	-0.427485	2.5714	1.93845	2.7035	2.46187	4.1131	-0.0780608	2.4147	1.03037
				3.1828	2.99541											2.73959	1.17624					3.5163	1.59059			2.638	0.517035							2.8294	2.51265	2.6383	0.748852	2.2168	-0.142524	3.8121	-0.470724	2.58776	1.99074	2.6999	2.44868	4.1231	0.006845	2.4455	1.08064
				3.2098	2.96483											2.75912	1.11618					3.5497	1.58529			2.6501	0.512655							2.8524	2.47869	2.6483	0.625932	2.2498	-0.0808609	3.8321	-0.478437	2.60397	2.00522	2.7168	2.50165	4.1147	0.026421	2.4576	1.08151
				3.1987	2.93982											2.80081	1.19878					3.5749	1.60869			2.6657	0.393445							2.8719	2.43379	2.6453	0.702982	2.2796	-0.0375908	3.8486	-0.502408	2.65534	2.01295	2.7576	2.59356	4.1129	-0.050269	2.4711	1.08295
				3.2552	2.92889											2.8341	1.23355					3.5924	1.47149			2.6654	0.387105							2.9107	2.50089	2.6501	0.671702	2.3218	0.080552	3.8904	-0.464523	2.70609	2.04525	2.8111	2.70805	4.0994	-0.197268	2.4836	1.1605
				3.2679	2.94139											2.86993	1.26661					3.6319	1.56823			2.7248	0.553765							2.9442	2.53452	2.6626	0.622792	2.3423	0.130943	3.9189	-0.394021	2.71566	2.06478	2.808	2.63638	4.1296	-0.235038	2.5025	1.29726
				3.2854	3.05357											2.8993	1.34348					3.6712	1.61141			2.7561	0.538685							2.9694	2.53229			2.3623	0.138718	3.9292	-0.273068	2.73385	2.07452	2.8312	2.63755	4.1494	-0.259694	2.5232	1.20902
				3.2972	3.14021											2.92415	1.21525					3.684	1.66276			2.7898	0.621735							2.9562	2.44131			2.3936	0.158601	3.9374	-0.187323	2.71712	2.09947	2.8629	2.79884	4.1857	-0.256326	2.5658	1.35388
				3.3426	3.19985											2.95497	1.25335					3.7137	1.67605			2.8179	0.649605							2.9788	2.45996			2.4258	0.20286	3.9653	-0.10767	2.7174	2.11435	2.8868	2.87431	4.2261	-0.18661	2.5994	1.45272
				3.3433	2.98843											2.99091	1.26639					3.7273	1.66496			2.8495	0.611125							3.0121	2.36318			2.4455	0.321944	3.9718	-0.13932	2.71527	2.15341	2.9058	3.00004	4.2596	-0.0701716	2.624	1.37544
				3.3684	3.02095											3.02287	1.39086					3.7538	1.63165			2.8523	0.710545							3.0486	2.40066			2.4684	0.409308	3.9747	-0.212563	2.70297	2.19484	2.9249	3.00675	4.2766	-0.213834	2.6429	1.43048
				3.4003	3.11165											3.04943	1.40038					3.7856	1.66044			2.8795	0.688565							3.0716	2.45232			2.4877	0.333243	4.0445	-0.202978	2.71072	2.19851	2.9411	3.08404	4.2897	-0.32456	2.6666	1.33545
				3.4299	3.12848											3.07352	1.46341					3.8235	1.72488			2.9063	0.732925							3.0829	2.48635			2.5075	0.342923	4.0611	-0.186662	2.68643	2.23595	2.9525	3.17512	4.296	-0.362999	2.6879	1.42521
				3.4581	3.10537											3.09804	1.51991					3.8485	1.7746			2.9284	0.746435							3.0904	2.46838			2.5054	0.384738	4.088	-0.140436	2.72966	2.21226	2.9791	3.30974	4.3432	-0.262263	2.7151	1.37059
				3.518	3.24005											3.10882	1.41795					3.8677	1.89183			2.9873	0.780955							3.0918	2.41071			2.5398	0.358588	4.134	-0.170947	2.72574	2.23022	3.0043	3.32151	4.4002	-0.168058	2.734	1.23154
				3.5387	3.19447											3.13467	1.51265					3.8908	1.89525			3.0357	0.782925							3.1253	2.46663			2.5561	0.387364	4.182	-0.114245			3.0411	3.35078	4.4245	-0.194382	2.7569	1.10535
				3.5847	3.33224											3.16637	1.4204					3.9204	1.94312			3.0458	0.815755							3.1447	2.52591			2.5703	0.422379	4.2256	-0.081592			3.0616	3.41266	4.4502	-0.12295	2.7728	1.10157
				3.6188	3.30928											3.2011	1.45997					3.9567	1.98216			3.0496	0.759265											2.622	0.274956	4.2777	-0.110371			3.0709	3.43031	4.4534	-0.216951	2.7814	1.03214
				3.6346	3.31565											3.23294	1.43387					3.9892	2.03296			3.0845	0.746205											2.6434	0.2147	4.298	0.018541			3.0823	3.47245	4.4479	-0.306382	2.7919	1.00814
				3.6585	3.35241											3.2543	1.33495					4.014	2.05801			3.091	0.732035											2.6625	0.266707	4.3276	0.078228			3.0936	3.52237	4.4663	-0.365602	2.8214	0.908639
				3.6734	3.28348											3.29895	1.39238					4.0378	2.04999			3.1006	0.689705											2.67	0.372428	4.3473	0.205529			3.1311	3.56639	4.4736	-0.386179	2.844	0.910009
				3.6922	3.183											3.31296	1.4819					4.036	2.0643			3.0979	0.709745											2.697	0.39687	4.3778	0.258949			3.1496	3.60686	4.4997	-0.400827	2.8552	0.944499
				3.7397	3.29353											3.33896	1.35535					4.0404	2.10876			3.1077	0.706625											2.7148	0.503162	4.3871	0.336054			3.1828	3.64318	4.5039	-0.412669	2.8899	0.959179
				3.7662	3.3616											3.36471	1.33891					4.0218	2.10549			3.1359	0.517525											2.7321	0.537131	4.4057	0.375287			3.1971	3.67126	4.5049	-0.412171	2.921	0.960199
				3.8019	3.38243											3.39092	1.2861					4.0496	2.2216			3.1495	0.520825											2.7418	0.547991	4.4142	0.420821			3.2009	3.65439	4.5026	-0.427164	2.9681	1.05833
				3.8308	3.35962											3.42966	1.41464					4.0803	2.30655			3.1549	0.562665											2.7617	0.643178	4.4301	0.475545			3.2158	3.50694	4.5036	-0.427645	2.99	1.06736
				3.8643	3.42446											3.45929	1.50921					4.1607	2.4854			3.1771	0.474935											2.7875	0.653842	4.4419	0.491505			3.232	3.53212	4.5146	-0.427821	3.0264	1.0537
				3.8707	3.41993											3.48425	1.52319					4.2285	2.32062			3.2053	0.525345											2.7942	0.61852	4.4484	0.501238			3.2357	3.45217			3.0617	1.05054
				3.8936	3.52919											3.49777	1.51479									3.2372	0.565935											2.8129	0.717101	4.5015	0.63519			3.2488	3.43788			3.0839	1.06689
				3.9025	3.68834											3.52496	1.59081									3.275	0.521895											2.8452	0.661606	4.5346	0.67656			3.2673	3.39919			3.0953	1.06053
				3.9331	3.73294											3.57084	1.60374									3.2957	0.534405											2.877	0.640831	4.5537	0.694843			3.303	3.36542			3.1344	1.13447
				3.9498	3.74936											3.59282	1.58607									3.3319	0.486625											2.8936	0.682472	4.6225	0.702043			3.2799	3.44954			3.1583	1.0204
				3.9189	3.7811											3.64017	1.61371									3.3485	0.504065											2.9336	0.768551	4.6544	0.800063			3.3193	3.40586			3.176	1.03493
				3.9692	3.76937											3.66836	1.70604									3.3869	0.635275											2.9433	0.719004	4.6462	0.800673			3.3519	3.39194			3.2271	1.09802
				3.9779	3.86671																					3.4094	0.666355											2.9643	0.667609	4.6578	0.913613			3.364	3.42539			3.2523	1.10899
				3.9827	3.77545																					3.4153	0.637015											2.9664	0.670453	4.6596	0.918093			3.3786	3.41439			3.2956	1.15782
				4.026	3.77077																					3.4046	0.698265											2.9923	0.780163	4.6884	1.06208			3.4147	3.42091			3.3281	1.20681
				4.0694	3.67124																					3.4151	0.606225											3.033	0.896025	4.7358	1.13823			3.4572	3.45803			3.3581	1.14209
				4.1119	3.63739																					3.4179	0.572365											3.0624	0.976085	4.7613	1.19687			3.5015	3.56252			3.3836	1.07681
				4.1279	3.65733																					3.4535	0.511805											3.0774	0.967415	4.7765	1.31731			3.5206	3.5107			3.4202	1.06307
				4.1292	3.68186																					3.532	0.600755											3.0834	0.863377	4.8021	1.38735			3.5433	3.52025			3.4259	1.05231
				4.1518	3.93041																					3.5542	0.561735											3.1072	0.862112	4.8401	1.38742			3.5545	3.49126			3.4516	1.17097
				4.1627	3.98595																					3.5582	0.529265											3.1253	0.757728	4.8436	1.42856			3.5632	3.51667			3.4848	1.27196
				4.2304	4.16625																					3.6029	0.675105											3.143	0.719562	4.8413	1.3557			3.5633	3.45775			3.4844	1.13274
				4.2423	4.11379																					3.6377	0.605175											3.1369	0.687986	4.847	1.41923			3.5778	3.4734			3.5365	1.34067
				4.2708	4.15537																					3.6923	0.564095											3.1439	0.749781	4.8641	1.42796			3.6248	3.56116			3.6453	1.37181
				4.3118	4.28896																					3.7122	0.544425											3.1495	0.779933	4.9183	1.46203			3.6783	3.66822			3.5971	1.35674
																										3.7171	0.585995											3.1478	0.800735	4.9519	1.521			3.6921	3.68173			3.6063	1.25021
																										3.732	0.550525											3.166	0.82279	5.0087	1.68302			3.6877	3.69229			3.608	1.23225
																										3.7785	0.724785											3.2185	0.993245	5.0499	1.78435			3.6641	3.63972			3.6365	1.23711
																										3.7972	0.670305											3.2708	1.06632	5.0598	1.73586			3.673	3.66041			3.6516	1.22414
																										3.8218	0.741625											3.2952	1.0949	5.1154	1.85164			3.6946	3.67303			3.6611	1.16228
																										3.8356	0.772135											3.31	1.10152	5.1528	1.89436			3.7384	3.8129			3.695	1.31631
																										3.8581	0.829975											3.3079	1.1534	5.1678	2.24284			3.7742	3.87999			3.7187	1.3095
																										3.8539	0.847135											3.3214	1.44907	5.1839	2.28039			3.8153	3.99754			3.7525	1.35682
																										3.9417	0.761825											3.3353	1.48908	5.2293	2.1529			3.818	4.11844			3.7514	1.25808
																										3.9968	0.734695											3.3462	1.48705	5.2081	2.268			3.8255	4.12429			3.7542	1.18455
																										4.0309	0.789645											3.3653	1.52271	5.2484	2.33188			3.856	4.10368			3.7877	1.24913
																										4.0183	0.786395											3.3774	1.53972	5.2815	2.31439			3.8549	4.19556			3.8109	1.13149
																										4.0501	0.883755											3.3861	1.57035	5.2685	2.41287			3.8712	4.18688			3.8167	1.1207
																										4.0956	1.04353											3.4159	1.6647	5.2957	2.3924			3.9083	4.13445			3.8587	1.12753
																										4.1162	1.1041											3.4579	1.80093	5.3266	2.34467			3.972	4.06848			3.8908	1.20364
																										4.1313	1.16082											3.5059	1.97844	5.3492	2.34633			3.9939	4.14811			3.8908	1.13499
																										4.1481	1.23997											3.5412	2.04446	5.4061	2.32092			3.9983	4.22417			3.919	1.16123
																										4.1773	1.23767											3.5497	2.05218	5.5136	2.24128			4.0167	4.23811			3.9508	1.13089
																										4.1995	1.25621													5.5408	2.24388			4.0279	4.23702			3.9712	1.15362
																										4.2462	1.29834													5.535	2.30714			4.0416	4.2339			3.996	1.14926
																										4.2728	1.36322													5.5366	2.22108			4.0472	4.28521			3.9994	1.06665
																										4.3132	1.42955													5.5248	2.35531			4.049	4.34539			4.0088	1.10818
																										4.3484	1.5341													5.5273	2.39475			4.0654	4.28806			4.0187	1.09017
																										4.3989	1.59912													5.5229	2.43876			4.0975	4.20006			4.0203	1.13727
																																								5.5291	2.42744			4.0904	4.23035			4.0258	1.11093
																																								5.5627	2.47929			4.1059	4.21489			4.0263	1.1133
																																								5.5945	2.48455			4.1352	4.22605			4.0122	1.09432
																																												4.1424	4.26281			4.0233	1.1132
																																												4.1737	4.26511			4.0428	1.16232
																																												4.2323	4.21345			4.0554	1.169
																																												4.2445	4.3039			4.0886	1.12334
																																												4.2765	4.31586			4.0982	1.06252
																																												4.2891	4.38486
																																												4.3309	4.41059
																																												4.3638	4.44216
																																												4.3793	4.4907
																																												4.4386	4.60652
																																												4.4735	4.63995
																																												4.4952	4.71599
																																												4.5406	4.79768
																																												4.5553	4.77196
																																												4.5856	4.76056
																																												4.609	4.70107
																																												4.6311	4.66074
																																												4.6707	4.6946
																																												4.6601	4.51136
																																												4.672	4.42321
																																												4.69	4.41457
																																												4.7009	4.41152
																																												4.7312	4.41442
																																												4.7721	4.38451
																																												4.7884	4.34745
																																												4.8133	4.34548
																																												4.8339	4.37606
																																												4.8584	4.41556
																																												4.8927	4.3898
																																												4.9091	4.41712
																																												4.9209	4.40156
																																												4.954	4.39012
																																												4.9667	4.42898
																																												4.9851	4.43202
																																												5.0136	4.46196
																																												5.0319	4.43412
																																												5.0389	4.42715
																																												5.0352	4.39749
																																												5.0438	4.39315
																																												5.0559	4.41584
																																												5.0776	4.45101
																																												5.1172	4.46555
[truncated: 44 more columns]

## Sheet: Fig. 3a M2 t-x
Fig. 3a M2 Time (t)-Displacement (x)
	#1	#2	#3	#4	#5	#6	#7	#8	#9	#10	#11	#12	#13	#14	#15	#16	#17	#18	#19	#20	#21	#22	#23	#24	#25	#26	#27	#28	#29	#30	#31	#32	#33	#34	#35	#36
t [s]	x [µm]	x [µm]	x [µm]	x [µm]	x [µm]	x [µm]	x [µm]	x [µm]	x [µm]	x [µm]	x [µm]	x [µm]	x [µm]	x [µm]	x [µm]	x [µm]	x [µm]	x [µm]	x [µm]	x [µm]	x [µm]	x [µm]	x [µm]	x [µm]	x [µm]	x [µm]	x [µm]	x [µm]	x [µm]	x [µm]	x [µm]	x [µm]	x [µm]	x [µm]	x [µm]	x [µm]
0	0	0	0	0	0	0	0	0	0	0	0	0	0	0	0	0	0	0	0	0	0	0	0	0	0	0	0	0	0	0	0	0	0	0	0	0
0.1	0.0366	0.02058	0.0178	0.0672	0.0203	0.0299	0.0424	0.0294	0.0402	0.0152	0.0321	0.0261	0.0268	0.0321981	0.0383	0.0457	0.0061	0.0276124	-0.0034	0.0349654	0.0468397	0.0237957	0.0258	0.025	0.001	0.0439	0.0472656	0.0357469	0.0355	0.0267	0.0671	-0.0253	0.0455	0.0438	0.0214261	0.021
0.2	0.0795	0.056	0.0268	0.1105	0.0299	0.0572	0.0672	0.0358	0.0873	0.044	0.0713	0.0437	0.0488	0.0731629	0.0732	0.0959	0.0921	0.0919966	0.0036	0.0397073	0.0737172	0.0698983	0.0661	0.0604	0.0086	0.0832	0.0699529	0.072285	0.0666	0.0573	0.1132	-0.0509	0.0835	0.0877	0.00519203	0.058
0.3	0.1128	0.09164	0.0403	0.1479	0.0411	0.0805	0.0894	0.0574	0.1009	0.0605	0.1458	0.0375	0.0639	0.0981141	0.1021	0.1135	0.1675	0.136675	0.0075	0.0848266	0.0849587	0.0899307	0.1003	0.0988	0.0493	0.22	0.0961649	0.0655344	0.1063	0.0978	0.1243	-0.0135	0.1248	0.1316	0.0689633	0.1119
0.4	0.1381	0.13338	0.0453	0.1476	0.0519	0.0981	0.1183	0.073	0.0474	0.1158	0.1737	0.0557	0.1066	0.115943	0.1146	0.1574	0.2016	0.202886	0.0188	0.129421	0.0971453	0.0982988	0.1375	0.1321	0.0669	0.259	0.137932	0.103328	0.1577	0.1467	0.1723	0.0298	0.1584	0.1678	0.11909	0.151
0.5	0.1731	0.17208	0.0382	0.1985	0.1349	0.1192	0.1463	0.0871	0.0838	0.115	0.2058	0.0774	0.1304	0.138751	0.1463	0.1945	0.2189	0.151582	0.0484	0.169386	0.108303	0.125292	0.1835	0.1559	0.092	0.2843	0.159516	0.119315	0.1482	0.2317	0.1933	0.033	0.1706	0.1917	0.102632	0.1772
0.6	0.2085	0.20624	0.0422	0.2354	0.1638	0.1192	0.174	0.079	0.115	0.1659	0.2387	0.1117	0.1453	0.153329	0.191	0.2052	0.2336	0.283607	0.0895	0.19488	0.134339	0.183433	0.2316	0.1855	0.1229	0.3037	0.180343	0.186974	0.158	0.2617	0.1999	0.0736	0.2107	0.2061	0.121303	0.2029
0.7	0.218	0.23852	0.0494	0.2802	0.1796	0.124	0.2182	0.1052	0.162	0.2019	0.2713	0.1217	0.1734	0.168828	0.2211	0.2359	0.2824	0.19769	0.11	0.209257	0.164838	0.198757	0.2845	0.2089	0.1523	0.3417	0.203388	0.20786	0.1701	0.292	0.2435	0.089	0.2408	0.2156	0.162468	0.2283
0.8	0.244	0.26041	0.0798	0.3326	0.2078	0.1285	0.2521	0.1509	0.2028	0.2333	0.3006	0.1541	0.204	0.192548	0.2564	0.265	0.3536	0.255866	0.1647	0.211021	0.187633	0.245842	0.3192	0.2421	0.1903	0.3637	0.234012	0.243459	0.2088	0.3154	0.28	0.1307	0.2603	0.2339	0.221613	0.2685
0.9	0.2669	0.27356	0.1053	0.3737	0.265	0.131	0.2966	0.2091	0.2243	0.2651	0.3332	0.1749	0.2422	0.222997	0.2772	0.2973	0.371	0.277831	0.1932	0.212926	0.215308	0.279064	0.3396	0.291	0.2193	0.4059	0.255178	0.316718	0.2298	0.3642	0.3079	0.1422	0.2807	0.2806	0.264357	0.2803
1	0.3043	0.29234	0.1306	0.3879	0.2844	0.136	0.3206	0.2678	0.2336	0.2902	0.3857	0.1904	0.2798	0.268456	0.3131	0.3214	0.3973	0.328659	0.2201	0.214951	0.236732	0.30648	0.372	0.3162	0.2381	0.4136	0.279802	0.351374	0.2652	0.3974	0.3806	0.1665	0.3026	0.3132	0.268998	0.2868
1.1	0.3476	0.33122	0.1275	0.4352	0.3174	0.1782	0.3471	0.3259	0.3012	0.3287	0.4153	0.2801	0.3221	0.290268	0.3534	0.3458	0.4213	0.423576	0.285	0.222204	0.238361	0.346408	0.3852	0.3481	0.2656	0.4408	0.318915	0.350106	0.2817	0.4274	0.3892	0.1957	0.3347	0.3349	0.321384	0.3011
1.2	0.3621	0.36709	0.1606	0.472	0.3212	0.2115	0.3811	0.3622	0.3379	0.3587	0.4435	0.2775	0.3693	0.330533	0.3928	0.3671	0.4662	0.395398	0.3062	0.202228	0.264454	0.39054	0.4094	0.3892	0.2943	0.4624	0.354883	0.383496	0.301	0.4635	0.4047	0.2195	0.3732	0.3599	0.321369	0.3241
1.3	0.3655	0.40741	0.1728	0.5043	0.3405	0.2263	0.4024	0.3898	0.376	0.4094	0.4812	0.2951	0.4018	0.410105	0.4201	0.3125	0.4937	0.413401	0.3369	0.212821	0.322637	0.420978	0.4322	0.4118	0.3046	0.4926	0.395817	0.39458	0.3037	0.4745	0.406	0.2409	0.3977	0.4138	0.33779	0.3427
1.4	0.3679	0.44571	0.1741	0.529	0.3612	0.2653	0.4222	0.4197	0.4055	0.4237	0.5069	0.3138	0.451	0.402379	0.4443	0.3265	0.5356	0.467839	0.3345	0.207411	0.350044	0.459011	0.4699	0.4357	0.3076	0.5382	0.427451	0.428785	0.3444	0.4898	0.4195	0.2495	0.4461	0.4487	0.36284	0.3768
1.5	0.3684	0.46575	0.1798	0.5572	0.39	0.3006	0.4602	0.4562	0.4315	0.4503	0.5282	0.3563	0.4881	0.438599	0.4779	0.3563	0.5509	0.437949	0.3722	0.289398	0.356851	0.488425	0.5096	0.4782	0.3136	0.5607	0.462873	0.452487	0.3771	0.5188	0.4459	0.2936	0.4901	0.4671	0.392536	0.42
1.6	0.3765	0.49506	0.2134	0.5878	0.4414	0.3448	0.4628	0.4816	0.4697	0.453	0.5208	0.3902	0.5166	0.456662	0.5019	0.3931	0.5814	0.497238	0.3903	0.329306	0.399821	0.51211	0.5216	0.5031	0.3544	0.586	0.498289	0.509935	0.4165	0.5526	0.4562	0.336	0.5063	0.4995	0.431864	0.455
1.7	0.382	0.50746	0.2323	0.6123	0.4593	0.3728	0.5376	0.5103	0.5047	0.4833	0.5684	0.4227	0.5419	0.502377	0.5502	0.4024	0.616	0.585069	0.4109	0.344183	0.440318	0.560123	0.5359	0.5442	0.3844	0.6017	0.519072	0.547961	0.4479	0.5814	0.481	0.3709	0.5049	0.537	0.463276	0.4843
1.8	0.3743	0.53452	0.2584	0.6318	0.454	0.3914	0.5725	0.5311	0.5291	0.4977	0.5888	0.4643	0.569	0.542605	0.5811	0.4192	0.6428	0.604405	0.4364	0.413555	0.478497	0.592176	0.5405	0.5694	0.4166	0.6393	0.548877	0.580492	0.4841	0.6171	0.5307	0.4093	0.5029	0.5898	0.526654	0.5249
1.9	0.3653	0.57069	0.3022	0.6387	0.479	0.4067	0.6077	0.5849	0.5665	0.535	0.6033	0.5037	0.595	0.576333	0.6137	0.4928	0.6524	0.582491	0.4676	0.440691	0.504072	0.607074	0.5742	0.5827	0.4581	0.6708	0.57305	0.605445	0.5148	0.6417	0.5411	0.4265	0.5032	0.6092	0.567778	0.5586
2	0.3707	0.58811	0.3361	0.683	0.5021	0.4253	0.6543	0.6047	0.6151	0.5559	0.6095	0.5375	0.6056	0.606638	0.6605	0.508	0.6778	0.588467	0.5161	0.477536	0.5111	0.632604	0.5963	0.6164	0.5062	0.6998	0.60391	0.630204	0.5406	0.6774	0.559	0.4549	0.5099	0.6352	0.628411	0.5869
2.1	0.386	0.60316	0.3533	0.7269	0.5292	0.4404	0.6983	0.6212	0.6354	0.582	0.6352	0.576	0.6317	0.650217	0.6972	0.514	0.6687	0.649009	0.5329	0.512262	0.54474	0.666836	0.6287	0.6537	0.5452	0.7225	0.634592	0.648323	0.5834	0.7282	0.6101	0.4947	0.5226	0.6437	0.652772	0.6179
2.2	0.3915	0.62787	0.3803	0.7697	0.5648	0.4604	0.7304	0.6469	0.646	0.617	0.654	0.6064	0.6704	0.682234	0.6971	0.5592	0.6776	0.702807	0.5439	0.556499	0.590035	0.727244	0.6608	0.6941	0.5818	0.7527	0.661164	0.664493	0.6256	0.7726	0.6308	0.5156	0.51	0.6892	0.630037	0.6686
2.3	0.3886	0.63198	0.4099	0.7935	0.5807	0.4825	0.7661	0.6563	0.6429	0.6597	0.7041	0.6293	0.7043	0.701139	0.7273	0.5889	0.7276	0.710833	0.5774	0.591708	0.634308	0.764447	0.6925	0.7423	0.6036	0.7919	0.684658	0.696537	0.6748	0.7927	0.6714	0.5317	0.5155	0.7189	0.675511	0.7059
2.4	0.3901	0.64227	0.4402	0.8222	0.5953	0.4965	0.8043	0.6689	0.6926	0.6921	0.7132	0.6681	0.7548	0.748142	0.754	0.6058	0.7847	0.710635	0.6115	0.591234	0.659881	0.799298	0.718	0.7698	0.6315	0.8411	0.730044	0.744464	0.7178	0.816	0.7204	0.5605	0.512	0.7474	0.654785	0.7483
2.5	0.3868	0.67196	0.4779	0.849	0.6362	0.534	0.8342	0.6981	0.7242	0.7061	0.7506	0.7135	0.792	0.770178	0.7771	0.641	0.8089	0.727635	0.6436	0.586427	0.674017	0.824779	0.7728	0.7992	0.6663	0.8831	0.767757	0.798506	0.7432	0.8434	0.7803	0.5873	0.5147	0.7677	0.727262	0.7614
2.6	0.3825	0.69604	0.5097	0.8932	0.6477	0.5752	0.8646	0.7234	0.7627	0.7433	0.7729	0.7345	0.8309	0.844821	0.8098	0.6714	0.8564	0.761273	0.6782	0.616897	0.705794	0.854439	0.7943	0.8275	0.6923	0.9256	0.798484	0.857363	0.7653	0.8677	0.8115	0.6309	0.5488	0.7916	0.785614	0.7804
2.7	0.4145	0.70906	0.5465	0.9425	0.6441	0.6181	0.8851	0.7595	0.7873	0.7745	0.7852	0.774	0.8623	0.846658	0.8488	0.6999	0.8858	0.818206	0.6998	0.658418	0.711587	0.877701	0.8105	0.8561	0.7308	0.9497	0.82296	0.910008	0.7833	0.9023	0.8332	0.6697	0.5613	0.8222	0.808441	0.8063
2.8	0.4552	0.7253	0.5732	0.963	0.6495	0.6552	0.9289	0.7877	0.8191	0.8076	0.8395	0.8189	0.8937	0.851562	0.893	0.7512	0.918	0.829821	0.7008	0.673513	0.748645	0.941654	0.8177	0.8872	0.7777	0.9904	0.851523	0.93858	0.8257	0.9196	0.8391	0.6922	0.5628	0.8386	0.832142	0.836
2.9	0.4829	0.74518	0.6096	0.992	0.6628	0.6785	0.959	0.8307	0.8723	0.8553	0.8426	0.8299	0.9401	0.899669	0.9447	0.7928	0.9451	0.853895	0.764	0.685127	0.763633	0.986399	0.8337	0.9193	0.8054	1.0293	0.875841	0.95421	0.871	0.9642	0.879	0.7293	0.5979	0.8672	0.857755	0.8613
3	0.5295	0.76584	0.6303	1.0093	0.7472	0.7135	0.9969	0.8812	0.9029	0.8883	0.8681	0.8468	0.9833	0.953796	0.9733	0.801	0.9747	0.891397	0.7418	0.713058	0.794265	0.996666	0.8536	0.9544	0.8435	1.077	0.917362	0.976677	0.9056	0.9962	0.8921	0.763	0.6417	0.888	0.929403	0.8873
3.1	0.5601	0.78276	0.6376	1.0756	0.7976	0.7353	1.0392	0.8929	0.9365	0.9012	0.9027	0.8414	1.0011	0.969988	0.994	0.8284	1.0056	0.946954	0.9004	0.742046	0.805707	0.99971	0.8854	0.9764	0.8465	1.1103	0.94158	0.968519	0.93	1.0249	0.9047	0.8071	0.6592	0.9141	0.997599	0.9212
3.2	0.5697	0.79791	0.6635	1.1411	0.7996	0.7522	1.0602	0.9271	0.957	0.9421	0.9189	0.8642	1.0216	1.00135	0.9926	0.8754	1.0399	0.983619	0.7883	0.773191	0.798027	1.03069	0.9033	1.0312	0.8696	1.1424	0.977028	1.05709	0.9449	1.0667	0.9156	0.855	0.6741	0.968	1.02435	0.9441
3.3	0.6047	0.81348	0.6997	1.1724	0.8181	0.7734	1.0949	0.9307	0.9771	0.9759	0.9536	0.8941	1.0492	1.04891	1.0167	0.9123	1.1011	0.99165	0.7887	0.800349	0.804116	1.03634	0.938	1.0724	0.8862	1.1699	1.0028	1.08561	0.9514	1.0903	0.9103	0.8934	0.7063	0.9892	1.06344	0.9817
3.4	0.6346	0.82977	0.7366	1.1727	0.8173	0.804	1.119	0.9575	1.0254	0.9922	0.9387	0.9137	1.089	1.08121	1.0308	0.9406	1.1418	1.01862	0.8146	0.823725	0.80908	1.07493	0.984	1.1191	0.9127	1.1953	1.02938	1.08805	0.9573	1.0909	0.9921	0.9254	0.7387	1.0098	1.08435	1.0061
3.5	0.6575	0.8482	0.7743	1.1878	0.8262	0.8388	1.1583	0.9611	1.0615	1.0121	0.9748	0.9443	1.1433	1.11742	1.0644	0.9664	1.1717	0.991841	0.8454	0.8544	0.809978	1.09899	1.0219	1.1521	0.9484	1.2229	1.05099	1.07723	0.9497	1.1326	1.0143	0.9579	0.7568	1.0405	1.11453	1.0259
3.6	0.6943	0.87076	0.7939	1.2219	0.8514	0.8745	1.2009	0.9924	1.0979	1.0417	1.0055	0.9894	1.1866	1.14607	1.1004	1.0119	1.1933	1.00198	0.8835	0.866326	0.804529	1.13346	1.0584	1.1926	0.9707	1.2624	1.07022	1.12931	0.9547	1.1712	1.0196	0.9912	0.7895	1.076	1.13225	1.0517
3.7	0.7264	0.88746	0.8238	1.2802	0.8425	0.9026	1.2376	1.014	1.1437	1.0728	1.0159	1.0136	1.2281	1.18136	1.1271	1.0345	1.2015	1.06701	0.9155	0.923441	0.8063	1.17725	1.1069	1.2282	1.0113	1.2841	1.10086	1.14862	0.9622	1.2136	1.0386	1.013	0.8273	1.1084	1.12627	1.0818
3.8	0.7631	0.89648	0.844	1.3216	0.9354	0.9252	1.2655	1.0519	1.1703	1.1046	1.0362	1.0607	1.2723	1.2358	1.1583	1.0546	1.2593	1.13833	0.9489	0.97155	0.811716	1.2237	1.1317	1.2677	1.0419	1.3148	1.1081	1.18552	0.9671	1.2379	1.0684	1.0391	0.8505	1.1372	1.19241	1.1193
3.9	0.8036	0.9026	0.8839	1.3852	0.9777	0.9575	1.3075	1.0789	1.2115	1.1178	1.0918	1.0869	1.3203	1.25839	1.2146	1.0805	1.2869	1.15542	0.9812	0.994992	0.840609	1.27385	1.1551	1.3177	1.0672	1.3463	1.1315	1.20158	0.9654	1.2617	1.1108	1.0568	0.8676	1.1548	1.18014	1.1504
4	0.842	0.93162	0.9013	1.4438	0.9924	0.968	1.3368	1.1154	1.2602	1.1545	1.1356	1.112	1.3673	1.28826	1.2436	1.0983	1.3055	1.14454	1.0036	1.03031	0.869078	1.30731	1.1791	1.3428	1.0939	1.3782	1.16327	1.22695	0.9794	1.2784	1.1383	1.0893	0.9038	1.1602	1.19732	1.185
4.1	0.8886	0.96921	0.9332	1.4784	1.0341	1.0071	1.3736	1.1583	1.3211	1.1866	1.1764	1.1516	1.4052	1.33413	1.2802	1.1283	1.3267	1.10292	1.0415	1.06623	0.893076	1.33918	1.212	1.3733	1.1256	1.4211	1.17961	1.27434	1.0263	1.3	1.1701	1.1761	0.9484	1.1729	1.21679	1.2029
4.2	0.9262	1.00445	0.946	1.5152	1.0737	1.0414	1.3972	1.1965	1.325	1.2143	1.1817	1.1753	1.4255	1.37081	1.3084	1.1783	1.3591	1.12781	1.067	1.10386	0.935596	1.36485	1.2295	1.3961	1.1913	1.4609	1.19651	1.31574	1.0851	1.3338	1.2135	1.2276	0.9936	1.1986	1.24728	1.2336
4.3	0.9515	1.04377	0.9589	1.5357	1.0902		1.445	1.2302	1.3601	1.244	1.2122	1.1943	1.4633	1.43073	1.3523	1.21	1.4214	1.18013	1.1079	1.12503	0.966394	1.4037	1.2525	1.4355	1.2204	1.5032	1.22669	1.3512	1.1206	1.3757	1.2147	1.2649	1.0351	1.2237	1.32864	1.2887
4.4	0.9859	1.08367	0.9946	1.5668	1.1118		1.4665	1.2395	1.4062	1.2745	1.2786	1.2314	1.4929	1.47147	1.3868	1.2339	1.4673	1.21925	1.1135	1.18293	1.0006	1.42426	1.28	1.4556	1.252	1.5386	1.27039	1.35724	1.1522	1.4253	1.2578	1.2972	1.0739	1.2559	1.39639	1.328
4.5	1.0252	1.11483	1.0266	1.5978	1.118		1.5023	1.2813	1.4359	1.2958	1.3054	1.2594	1.5277	1.4908	1.4236	1.2664	1.508	1.25	1.1438	1.20948	1.01348	1.4521	1.3042	1.4879	1.2846	1.5634	1.30415	1.38668	1.1731	1.5103	1.3068	1.329	1.096	1.2879	1.48101	1.3554
4.6	1.0589	1.13973	1.05	1.6255	1.122		1.5342	1.3042	1.4551	1.3395	1.3562	1.282	1.5649	1.49528	1.4608	1.2752	1.5304	1.2786	1.184	1.23638	1.03556	1.47691	1.3258	1.5123	1.3268	1.6002	1.33673	1.41556	1.2014	1.5339	1.3376	1.359	1.1412	1.297	1.52531	1.3883
4.7	1.0743	1.17186	1.0817	1.6572	1.1585		1.5567	1.3304	1.4897	1.3713	1.3729	1.2839	1.5841	1.52121	1.4957	1.3054	1.5525	1.27225	1.2209	1.24565	1.06973	1.5022	1.3559	1.5342	1.3807	1.6493	1.36686	1.44739	1.2157	1.5577	1.359	1.4009	1.1736	1.3204	1.55219	1.4299
4.8	1.0982	1.19743	1.1067	1.6893	1.1938		1.5941	1.3548	1.5269	1.4031	1.4001	1.3325	1.6091	1.54068	1.5262	1.3526	1.5857	1.29368	1.2492	1.286	1.09388	1.54956	1.3672	1.5673	1.421	1.6842	1.39547	1.4988	1.2365	1.5888	1.385	1.445	1.1952	1.3994	1.59431	1.4542
4.9	1.143	1.22416	1.144	1.7174	1.2166		1.6213	1.3807	1.5402	1.4413	1.4333	1.3616	1.6444	1.56906	1.562	1.3824	1.5916	1.33627	1.2723	1.33575	1.11759	1.61691	1.4022	1.6018	1.4744	1.7309	1.43414	1.52855	1.2988	1.6521	1.4233	1.4563	1.2423	1.4243	1.62747	1.4894
5	1.1799	1.22832	1.1459	1.7551	1.2431		1.6509	1.4082	1.5491	1.4764	1.4946	1.3904	1.6705	1.62382	1.5947	1.4101	1.6192	1.33037	1.2966	1.36253	1.13849		1.4409	1.636	1.5185	1.7594	1.46893	1.60077	1.323	1.6913	1.4713	1.4648	1.2858	1.4426	1.65629	1.4971
5.1	1.2327	1.22976	1.1535	1.7694	1.2777		1.6874	1.4317	1.5595	1.5027	1.5393	1.3949	1.7018	1.6821	1.6295	1.4506	1.661	1.43244	1.3274	1.3845	1.15976		1.4732	1.6637	1.5496	1.7935	1.49903	1.62261	1.3501	1.7066	1.5311	1.4988	1.3244	1.4678	1.69562	1.5079
5.2	1.252	1.23111	1.1684	1.7902	1.3076		1.7032	1.4729	1.5851	1.5034	1.5342	1.4241	1.7389	1.68844	1.6672	1.4731	1.7074	1.47135	1.3654	1.40736	1.18377		1.515	1.6979	1.5881	1.8347	1.53816	1.63539	1.3828	1.7309	1.556	1.515	1.3678	1.5024	1.75071	1.5225
5.3	1.2789	1.26123	1.1772	1.8679	1.3319		1.7321	1.4941	1.6066	1.5369	1.5388	1.4652	1.7848	1.72968	1.6961	1.5331	1.7569	1.45875	1.3909	1.43054	1.21988		1.5495	1.722	1.6219	1.8571	1.56896	1.66352	1.4117	1.7976	1.578	1.5636	1.4132	1.5426	1.786
5.4	1.309	1.27915	1.2027	1.9072	1.3629		1.7635	1.5404	1.6396	1.586	1.5941	1.4962	1.8145	1.77464	1.7249	1.5605	1.7817	1.4765	1.4048	1.47869	1.24278		1.5677	1.7688	1.6341	1.8735	1.60664	1.68377	1.4374	1.8433	1.5708	1.6175	1.4668	1.5764	1.82819
5.5	1.3471	1.28484	1.2346	1.9276	1.4099		1.7939	1.5746	1.681	1.6183	1.5994	1.5389		1.81082	1.7573	1.6039	1.8243	1.49542	1.4243	1.48158	1.25461		1.6017	1.7698	1.6424	1.881	1.63306	1.7447	1.4654	1.8711	1.5866	1.6524	1.5275	1.6021	1.85407
5.6	1.3724	1.32777	1.271	1.9731	1.4443		1.841	1.5909	1.7227	1.6478	1.6186	1.5614		1.86433	1.7985	1.6169	1.8408	1.55971	1.4468	1.50396	1.27709		1.6354	1.8211	1.6573	1.8943	1.6508	1.78744	1.4942	1.8869	1.5817	1.6973	1.5641	1.6301	1.89544
5.7	1.3865	1.33756	1.2909	2.0416	1.4602		1.885	1.6348	1.7717	1.6768	1.6439	1.5927		1.95481	1.8361	1.6655	1.906	1.53912	1.481	1.5415	1.30879		1.6748	1.8616	1.6722	1.9319	1.67192	1.82665	1.5235	1.936	1.6171	1.7579	1.5806	1.6556	1.93393
5.8	1.4271	1.35975	1.3187	2.0847	1.4954		1.9132	1.6703	1.8041	1.7008	1.6895	1.6316		1.97445	1.8818	1.7238	1.9547	1.59376	1.5009	1.59357	1.32993		1.7154	1.91	1.7081	1.9397	1.69766	1.88714	1.5636	1.9689	1.6597	1.7965	1.645	1.6799	1.95069
5.9	1.4264	1.37717	1.3632	2.0877	1.5272		1.9545	1.6966	1.8514	1.7368	1.7097	1.6585		2.01018	1.911	1.8268	1.9726	1.63898	1.5167	1.5924	1.32442		1.7533	1.9312	1.7316	1.9536	1.72175	1.90169	1.6075	1.9897	1.6971	1.8184	1.6687	1.7205	1.96197
6	1.4625	1.38735	1.4031	2.0989	1.5432		1.9942	1.7287	1.8889	1.7696	1.7591	1.6812		2.02481	1.9644	1.9029	2.0448	1.66056	1.5305	1.61447	1.33847		1.7771	1.9701	1.7661	1.9767	1.74704	1.90555	1.6398	2.0153	1.7355	1.8512	1.7524	1.7599	1.95254
6.1	1.4627	1.39693	1.443	2.1094	1.5619		2.0288	1.7626	1.9001	1.8026	1.7964	1.7121		2.04815	1.9853	1.9412	2.083	1.68686	1.5816	1.64356	1.36353		1.8092	2.0211	1.7845	1.9877	1.78133	1.96821	1.6605	2.0425	1.7518	1.8601	1.8036	1.7947	1.94368
6.2	1.4513	1.4203	1.4726	2.1593	1.5863		2.0566	1.784	1.9332	1.8357	1.7966	1.7484		2.09745	2.0022	1.9766	2.0785	1.69111	1.5984	1.67028	1.37148		1.8391	2.069	1.8182	1.9817	1.80837	1.97483	1.6928	2.0567	1.777	1.8935	1.854	1.8373	1.97438
6.3	1.4818	1.45622	1.4874	2.2238	1.6214		2.0785	1.8052	1.976	1.8654	1.8004	1.7793		2.1111	2.0337	1.9961	2.1526	1.75682	1.6246	1.70507	1.39072		1.8741	2.1156	1.8438	2.0007	1.83815	2.00054	1.7154	2.0725	1.8	1.9363			1.91623
6.4	1.5262	1.4749	1.5172	2.278	1.6728		2.1012	1.815	2.0514	1.9167	1.8752	1.815		2.17008	2.0645	2.049	2.2035	1.74841	1.6424	1.72119	1.40286		1.9039		1.8786	2.0112	1.85556	2.04777	1.737	2.1005	1.8343	1.9937			1.89256
6.5	1.5553	1.49697	1.5597	2.3069	1.6807		2.1425	1.8349	2.1151	1.9545	1.9102	1.8492		2.23731	2.1072	2.1088	2.2451	1.81612	1.6865	1.77864	1.43173		1.9376		1.9252	2.0316	1.88113	2.1038	1.7636	2.1395	1.8751	2.0469			1.90253
6.6	1.5861	1.52467	1.591	2.3325	1.7002		2.1822	1.8652	2.1639	1.9852	1.9424	1.8887		2.21644	2.1356	2.1615	2.2547	1.80773	1.706	1.81725	1.46937		1.9629		1.9603	2.0509	1.90886	2.10593	1.7842	2.1719	1.9226	2.0624			1.95965
6.7	1.6206	1.56081	1.6322	2.3526	1.7131		2.2159	1.8945	2.1953	2.0019	1.9982	1.9221		2.23797	2.1627	2.1584	2.2811	1.80639	1.7152	1.83967	1.46656		1.9707		1.9863	2.0597	1.92629	2.12276	1.7974	2.2162	1.9604	2.145			1.9518
6.8	1.6513	1.59603	1.6704	2.3794	1.7643		2.2479	1.9345	2.2117	2.028	2.0494	1.943		2.2953	2.1909	2.1947	2.2969	1.89202	1.7152	1.87208	1.50523		1.9811		2.0152	2.0804	1.971	2.15799	1.8377	2.2445	1.984	2.1845			1.96559
6.9	1.6889	1.62657	1.7004	2.3981	1.7828		2.3067	1.9747	2.2254	2.068	2.0731	1.9744		2.32364	2.2052	2.2295	2.3245	1.85649	1.7126	1.90215	1.52126		1.9913		2.0527	2.0902	1.99136	2.21929	1.8665	2.2718	1.9901	2.2337			1.98399
7	1.7323	1.65	1.7256	2.4303	1.7887		2.3497	1.9875	2.2558	2.0898	2.0896	1.998		2.3917	2.2514	2.2634	2.3567	1.91244	1.7182	1.95731	1.54121		2.0006		2.0779	2.1179	2.01551	2.22728	1.9113	2.2718	1.996	2.2553			1.97866
7.1	1.7742	1.67441	1.7629	2.4947	1.8125		2.3707	2.0222	2.2672	2.1316	2.1342	2.0087		2.43794	2.2852	2.297	2.4071	1.92106	1.7188	1.97983	1.56964		2.0096		2.1086	2.1307	2.03598	2.21551	1.9248	2.3018	1.9982	2.314			2.01374
7.2	1.8233	1.69755	1.8086	2.5292	1.8476		2.3991	2.0443	2.2946	2.1825	2.1799	2.0285		2.44988		2.3236	2.4567	2.02216	1.7059	2.02632	1.60551		2.0303		2.1431	2.1489	2.08423	2.2245	1.9525	2.3283	2.0184	2.3553			2.07121
7.3	1.8639	1.72767	1.8223	2.5685	1.8715		2.4291	2.0758	2.3177	2.2071	2.2173	2.052		2.46624		2.351	2.4715	1.95621	1.7128	2.05419	1.63917		2.0421		2.1802	2.1654	2.11539	2.24074	1.9848	2.3554	2.0335	2.3926			2.11728
7.4	1.8889	1.75639	1.8535	2.6427	1.9011		2.4757	2.1142	2.3325	2.2364	2.2244	2.0777		2.50623		2.3812	2.4912	2.0015	1.7275	2.08626	1.67555		2.0635		2.2122	2.1784	2.13769	2.28139	2.0167	2.3868	2.0805	2.4326			2.13384
7.5	1.9158	1.78822	1.8885	2.665	1.9234		2.5147	2.1374	2.3879	2.2702	2.2387	2.1105		2.50727		2.4149	2.5325	2.01041	1.7144	2.10467	1.67743		2.0934		2.2462	2.1908	2.16856	2.28515	2.0399	2.4173	2.1015	2.4473			2.15115
7.6	1.9521	1.81323	1.9206	2.7026	1.9518		2.5555	2.16	2.4592	2.3159	2.2616	2.1459		2.58152		2.4543	2.573	2.05588	1.7387	2.13946	1.69932		2.12		2.2748	2.2222	2.21305	2.33482	2.064	2.4471	2.0982	2.4992			2.19798
7.7	1.9701	1.84448	1.9524	2.7134	1.9471		2.5685	2.1875	2.5171	2.3598	2.3037	2.1872		2.62911		2.5017	2.6785	2.06739	1.7808	2.17986	1.74025		2.251		2.2791	2.2627	2.24988	2.36912	2.075	2.4692	2.0965	2.5169			2.23562
7.8	1.9758	1.87376	1.9707	2.7344	1.9443		2.5903	2.2089	2.555	2.3852	2.3448	2.2039				2.5366	2.7379	2.10674	1.8258	2.20719	1.76852		2.2719		2.3198	2.3016	2.28218	2.40718	2.0997	2.4991	2.0953	2.5084			2.27289
7.9	1.9882	1.89699	2.0034	2.7792	1.9521		2.6335	2.2303	2.5975	2.4294	2.3757	2.2313				2.5734	2.7469	2.12501	1.8428	2.20973	1.79274		2.2835		2.3533	2.342	2.30847	2.41673	2.1338	2.5153	2.1078				2.29739
8	2.0371	1.92207	2.0335	2.8237	1.9597		2.6668	2.2616	2.6448	2.4628	2.4095	2.2493				2.6203	2.7528	2.15773	1.8637	2.21786	1.82129		2.2904		2.3743	2.3538	2.35555	2.47243	2.1888	2.5634	2.1017				2.32882
8.1	2.0773	1.93585	2.0732	2.8523	1.9613		2.7043	2.2919		2.5049	2.43	2.2753				2.6352	2.7677	2.16028	1.8854	2.24576	1.84277		2.2693		2.4148	2.3794	2.39189	2.49927	2.2204	2.58	2.103				2.35898
8.2	2.098	1.96445	2.0924	2.904	1.9738		2.7453	2.3121		2.5409	2.4787	2.3064				2.6621	2.8055	2.18706	1.9031	2.28744	1.85188		2.2395		2.4577	2.4086	2.43424	2.52861	2.232	2.5878	2.1				2.37774
8.3	2.1241	1.99334	2.1209	2.9517	2.0117		2.7755	2.3329		2.5796	2.5036	2.3241				2.7111	2.8787	2.28851	1.9164	2.33323	1.85015		2.238		2.4966	2.4308	2.46508	2.5719	2.2582	2.6259	2.112				2.36993
8.4	2.143	2.0163	2.1584	2.9799	2.0337		2.8102	2.3744		2.6003	2.5209	2.334				2.7349	2.9076	2.31304	1.9663	2.3881	1.88866		2.297		2.534	2.4549	2.47934	2.57281	2.298	2.6686	2.0977				2.38118
8.5	2.1741	2.05237	2.1927	3.0165	2.0717		2.8485	2.4092		2.6164	2.531	2.3497				2.7795	2.9327	2.32236	1.9951	2.39489	1.92075				2.5597	2.4811	2.48535	2.55165	2.3341	2.6792	2.1073				2.40402
8.6	2.1978	2.08018	2.2136	3.0418	2.103		2.8624	2.4407		2.6448	2.5619	2.3798				2.8414	2.9637	2.32671	2.0381	2.44652	1.94435				2.5925	2.5038	2.51291	2.63288	2.3644	2.6962	2.1063				2.42084
8.7	2.2291	2.11577	2.2389	3.085	2.1175		2.8878	2.4657		2.6868	2.5935	2.402				2.8401	2.9836	2.40031	2.0799	2.46589	1.97723				2.6154	2.5195	2.53734	2.69299	2.4225	2.7518	2.1404				2.47634
8.8	2.2622	2.1436	2.2682	3.1343	2.1516		2.9264	2.4925		2.7328	2.6568	2.4352				2.8662	3.0252	2.44385	2.1005	2.50831	1.9793				2.6364	2.5644	2.56562	2.73999	2.4399	2.7968	2.1636				2.54782
8.9	2.2739	2.17203	2.3038	3.1862	2.1683		2.9437	2.5332		2.7784	2.6702	2.4541				2.8886	3.0588	2.44631	2.119	2.56961	1.99239				2.6617	2.6003	2.58183	2.77938	2.4792	2.839	2.1899				2.59795
9	2.2951	2.20947	2.3323	3.2035	2.1802		2.9783	2.5584		2.8161	2.6854	2.4869				2.9336	3.1164	2.45387	2.1454	2.6337	2.03717				2.7003	2.6311	2.61392	2.79651	2.5074	2.8752	2.2046				2.63056
9.1	2.3177	2.24148	2.3628	3.2439	2.2074		3.0087	2.589		2.8618	2.7221	2.5355				2.9244	3.1453	2.5694	2.1978	2.67401	2.05906				2.7376	2.6593	2.64507	2.8449	2.5856	2.8924	2.2264				2.65846
9.2	2.3521	2.27588	2.3997	3.2912	2.2134		3.0529	2.6155		2.8965	2.7696	2.5655				2.9666	3.1878	2.61005	2.2174	2.69419	2.06402				2.7751	2.6997	2.66631	2.88706	2.634	2.9246	2.2601				2.68871
9.3	2.3757	2.31785	2.4266	3.3282	2.2457		3.0887	2.6547		2.932	2.8199	2.5855				2.9628	3.2069		2.2521	2.72491	2.09168				2.7981	2.7385	2.69108	2.94598	2.6761	2.9799	2.3242				2.71424
9.4	2.4023	2.3505	2.4731	3.3465	2.2942		3.1065	2.6707		2.9708	2.8555	2.6015				2.9839	3.2298		2.2735	2.76016	2.10532				2.8271	2.7716	2.71951	2.99764	2.6932	2.9915	2.3339				2.74405
9.5	2.4337	2.37661	2.4974	3.37	2.3244		3.1417	2.6966		2.9972	2.8757	2.6251				3.0003	3.2626		2.2977	2.79349	2.08276				2.8687	2.7907	2.74211	3.023	2.7102	3.0184	2.3764				2.77319
9.6	2.4711	2.38942	2.5211	3.3992	2.3592		3.1784	2.7329		3.0176	2.9223	2.6582				3.0267	3.2968		2.3342	2.81156	2.10172				2.9027	2.8192	2.7647	3.05605	2.7621	3.0563	2.4145				2.80448
9.7	2.4924	2.41462	2.5545	3.4502	2.3949		3.2413	2.7644		3.0558	2.9662	2.6888				3.046	3.3018		2.3659	2.82228	2.17453				2.9334	2.8391	2.78671	3.08186	2.7699	3.0666	2.4672				2.83826
9.8	2.5273	2.44526	2.5801	3.5034	2.4131		3.2861	2.7825		3.0814	2.9803	2.721				3.0776	3.3533		2.4014	2.83097	2.19822				2.9637	2.8606	2.82009	3.08025	2.803	3.0605	2.5431				2.87443
9.9	2.5818	2.46361	2.5933	3.5656	2.4279		3.2999	2.8064		3.11	3.0246	2.7418				3.1116	3.3761		2.4181	2.84173	2.22644				2.9971	2.9012	2.85578	3.15524	2.841	3.0871	2.5672				2.90683
10	2.602	2.49544	2.6256	3.6056	2.4862		3.3276	2.848		3.1421	3.0525	2.7669				3.1386	3.4207		2.4389	2.85192	2.24535				3.0255	2.9527	2.90023	3.2116	2.8685	3.1477	2.5822				2.94385
10.1	2.6078	2.52386	2.6733	3.6642	2.5355		3.3506	2.8668		3.1752	3.076	2.8005				3.1896	3.4632		2.4584	2.88499	2.29568				3.0342	2.9884	2.94155	3.24062	2.9306	3.2052	2.6127				2.95932
10.2	2.66	2.56102	2.7167	3.7059	2.5317		3.3842	2.908		3.1967	3.1324	2.8406				3.2084	3.4956		2.4693	2.92119	2.32923				3.0449	3.0234	2.987	3.23691	2.9727	3.2323	2.6185				2.99002
10.3	2.7115	2.59256	2.7574	3.7353	2.5427		3.4108	2.9273		3.2217	3.1605	2.8631				3.2345	3.5128		2.4869	2.94434	2.34203				3.0632	3.0479	3.02742	3.25626	3.0031	3.2422	2.6601				3.02471
10.4	2.7483	2.61416	2.7915	3.7618	2.5643		3.4464	2.9664		3.2544	3.1715	2.8855				3.2641	3.5373		2.5085	2.96409	2.3735				3.0685	3.0771	3.06254		3.0409	3.2469	2.6994				3.06077
10.5	2.7861	2.64527	2.8295	3.7998	2.5664		3.4748	2.9903		3.2849	3.2099	2.9119				3.32	3.5518		2.5302	2.98891	2.38605				3.0519	3.1067	3.09051		3.0588	3.2754	2.7151				3.08334
10.6	2.8212	2.67709	2.859	3.8702	2.5729		3.5057	3.0243		3.3156	3.242	2.9401				3.3674	3.574		2.5523	3.01824	2.43242				3.0724	3.132	3.1346		3.0736	3.3258	2.7495				3.10369
10.7	2.8402	2.70714	2.887	3.8887	2.5884		3.5147	3.0505		3.3544	3.279	2.9909				3.3935	3.6021		2.5776	3.07736	2.47641				3.0781	3.1492	3.16265		3.1464	3.3492	2.7837				3.1004
10.8	2.8788	2.73169	2.9177	3.8979	2.5618		3.5387	3.0874		3.3785	3.321	3.0218				3.4454	3.6238		2.5937	3.11805	2.47975				3.0739	3.1984	3.1969		3.1624		2.8352				3.19148
10.9	2.9048	2.7414	2.9451	3.9117	2.5988		3.5832	3.1285		3.4058	3.3437	3.0652				3.4797	3.6393		2.6272	3.14002	2.51427				3.0786	3.2251	3.23654		3.193		2.8574				3.23298
11	2.953	2.73982	2.9786	3.9457	2.641		3.6198	3.1655		3.4392	3.3659	3.0851				3.5133	3.6641		2.6642	3.18447	2.55443				3.0738	3.2591	3.28994		3.2515		2.8963				3.26349
11.1	2.9715	2.74484	3.0129	3.9692	2.6648		3.6501	3.1884		3.4609	3.4386	3.1151				3.5321	3.6903		2.6948		2.57136				3.0817	3.2877	3.33451		3.2788		2.9142				3.28724
11.2	3.0185	2.75509	3.0477	3.9891	2.6954		3.6763	3.2183		3.502	3.4974	3.1627				3.5726	3.7317		2.7257		2.60488				3.0911	3.3037	3.36339		3.3273		2.9356				3.32114
11.3	3.0528	2.7834	3.074	4.0447	2.7235		3.6877	3.2553		3.5334	3.5281	3.2026				3.6172	3.7658		2.7687		2.64135				3.1129	3.3422	3.37928		3.3629		2.9877				3.33622
11.4	3.1004	2.81502	3.1035	4.0788	2.7712		3.7286	3.2893		3.5713	3.5656	3.2453				3.6534	3.8078		2.7923		2.68539				3.1417	3.3674	3.39881		3.3794		3.0083				3.3748
11.5	3.1253	2.82629	3.144	4.1108	2.8345		3.7407	3.3213		3.5961	3.5935	3.2806				3.6592	3.8569		2.838		2.71148				3.1638	3.4033	3.42961		3.3908		3.0482				3.40645
11.6	3.1485	2.84478	3.1617	4.1489	2.8638		3.7623	3.3412		3.6223	3.6125	3.299				3.665	3.9145		2.8557		2.74408				3.1877	3.4246			3.4979		3.0853				3.44061
11.7	3.1704	2.87797	3.1946	4.1939	2.9118		3.7946	3.3629		3.6524	3.6494	3.3145				3.6676	3.9417		2.8952		2.74243				3.2183	3.4443			3.5542		3.0889				3.48613
11.8	3.2092	2.9252	3.2358	4.2362	2.9297		3.8253	3.3997		3.6878	3.6946	3.3537				3.712	3.9844		2.933		2.74435				3.2374	3.4749			3.6159		3.0877				3.51558
11.9	3.2486	2.96436	3.263	4.3001	2.9707		3.857	3.4162		3.7186	3.7226	3.3854				3.7645	4.004		2.9443		2.77588				3.2489	3.513			3.6518		3.0899				3.53941
12	3.2931	3.01193	3.289	4.336	3.0174		3.9027	3.4441		3.7536	3.7391	3.4055				3.7829	4.044		2.957		2.77878				3.2627	3.5449			3.6859		3.0915				3.57603
12.1	3.3359	3.0338	3.2977	4.3588	3.0364		3.9462	3.4712		3.7924	3.7574	3.4247				3.7862	4.0688		2.9778		2.80083				3.2784	3.5762			3.7183		3.1004				3.60522
12.2		3.06107	3.3046	4.3779	3.0672		3.9861	3.4965		3.8168	3.7839	3.4463				3.8014	4.1034		2.9941		2.8119				3.3144	3.6076			3.7001		3.0885				3.63653
12.3		3.0904	3.3165	4.3628	3.1036		4.0207	3.5199		3.8572	3.8137	3.469				3.8362	4.1248		3.0443						3.358	3.6311			3.6948		3.108				3.66968
12.4		3.12506	3.3291	4.3869	3.1193		4.0771	3.5536		3.8769	3.834	3.502				3.885	4.171		3.091						3.3873	3.6717			3.742		3.1587				3.70018
12.5		3.15464	3.3411	4.4309	3.1282			3.5725		3.9285	3.876	3.5373				3.9094	4.1947		3.1148						3.4445	3.7016			3.8029		3.1937				3.74937
12.6		3.18738	3.3589	4.4942	3.2003			3.6095		3.9929	3.8818	3.5632				3.9386	4.2291		3.184						3.4416	3.736			3.8262		3.2163				3.78631
12.7		3.22159	3.4041	4.5466	3.2344			3.6436		4.0076	3.9145	3.6047				3.9858	4.256		3.2611						3.4576	3.7598			3.8392		3.2642
12.8		3.25627	3.4379	4.5759	3.2604			3.6748		4.0109	3.9589	3.6547				4.0194	4.3073		3.3057						3.4907	3.795			3.8499		3.2739
12.9		3.29518	3.4811	4.5948	3.3078			3.7009		4.0368	3.9823	3.6861				4.0523	4.3525		3.3463						3.5267	3.8202					3.3142
13		3.32416	3.517	4.6145	3.3397			3.7313		4.064	4.0022	3.7101				4.0802	4.3846		3.3747						3.5526	3.8554					3.3214
13.1		3.35868	3.5402	4.6639	3.3513			3.77		4.0951	4.0218	3.7582				4.1015	4.3984		3.4053						3.595	3.8946					3.3476
13.2		3.39066	3.5629	4.7041	3.38			3.8066		4.1304	4.0853	3.7787				4.1769	4.4392		3.4345						3.6268	3.929					3.3893
13.3		3.42922	3.6003	4.7265	3.4482			3.8301		4.1536	4.1153	3.791				4.2318	4.4781		3.4571						3.6687	3.9555					3.3946
13.4		3.47018	3.6268	4.7798	3.491			3.8641		4.1788	4.1447	3.8202				4.2491	4.4928		3.4911						3.6784	3.9735					3.4307
13.5		3.4889	3.5855	4.8288	3.5247			3.8773		4.2101	4.2266	3.8238				4.2869	4.5246		3.5136						3.7405	4.0116					3.4541
13.6		3.51822	3.7075	4.8607	3.5411			3.9104		4.2395	4.2475	3.8519				4.3046	4.5619		3.5461						3.7862	4.0439					3.4866
13.7		3.55781	3.7377	4.8846	3.5636			3.9304		4.256	4.28	3.8757				4.3381	4.5787		3.5734						3.8153	4.0767					3.5168
13.8		3.58891	3.7512	4.9317	3.5868			3.9673		4.2806	4.3095	3.93				4.3807	4.6303		3.6127						3.8532	4.1207					3.5457
13.9		3.62514	3.7898	4.9809	3.6189			3.9948		4.3036	4.3404	3.9768				4.42	4.6674		3.6394						3.883	4.1345					3.5591
14		3.65321	3.8245		3.6128			4.0287		4.3372	4.3439	4.0161				4.4306	4.6935		3.6523						3.9144	4.1648					3.5985
14.1		3.68866	3.8632		3.6356			4.0603		4.3731	4.3924	4.0404				4.4575	4.7393		3.6872						3.9136	4.1964					3.6371
14.2		3.71554	3.8937		3.6687			4.0764		4.4051	4.419	4.066				4.4799	4.7681		3.7411						3.9138	4.2353					3.6621
14.3		3.75428	3.9079		3.702			4.1163		4.4139	4.4529	4.1148				4.5047	4.8064		3.7786						3.9218	4.275					3.7081
14.4		3.78283	3.9449		3.7431			4.1428		4.4356	4.5018	4.1418				4.5475	4.8214		3.8287						3.9296	4.2952					3.7382
14.5		3.82274	3.9974		3.8184			4.1812		4.4719	4.5456	4.1741				4.5721	4.8537		3.8485						3.935	4.323					3.7611
14.6		3.85761	4.0171		3.8803			4.2129		4.505	4.5706	4.1883				4.5888	4.8819		3.8709						3.9453	4.3496					3.7874
14.7		3.87483	4.0371		3.9037			4.2447			4.5993	4.2142				4.609	4.9111		3.9044						3.9457	4.383					3.7797
14.8		3.89813	4.0301		3.9174			4.2675			4.6176	4.2402				4.6442	4.9291		3.9339						3.9436	4.4342					3.7884
14.9		3.92576	4.0307		3.9519			4.2748			4.6436	4.2615				4.6866	4.9434		3.9612						3.9535	4.47					3.8333
15		3.95169	4.0421		4.0052			4.3			4.6988	4.2571				4.716	4.9665		3.9811						3.9753						3.8426
15.1		3.98352	4.0569		4.0335			4.3223			4.7201	4.2558				4.7423	4.9871		3.9985						4.004						3.8612
15.2		4.03024	4.0732		4.0615			4.3467			4.7512	4.2646				4.7821	5.0198		4.03						4.0394						3.8899
15.3		4.05913	4.1003		4.0835			4.3631			4.7754	4.2616				4.8037	5.0543		4.0806						4.0805						3.9232
15.4		4.10324	4.1236		4.1178			4.3742			4.817	4.2698				4.8398	5.0882								4.1175						3.9633
15.5		4.14279	4.1291		4.126			4.409			4.848	4.2679				4.8854	5.1219								4.1417						3.9808
15.6		4.16605	4.1364		4.1507			4.4459			4.8675	4.2651				4.9234	5.1453								4.1744						4.0316
15.7		4.21008	4.1489		4.2146			4.4914			4.909	4.2698				4.9485	5.1507								4.2202						4.0619
15.8		4.24627	4.1534		4.2399			4.5284			4.9035	4.2757				4.9768	5.1482								4.2658						4.0872
15.9		4.27829	4.1609					4.5659			4.9112	4.2656				5.0107	5.1362								4.2936						4.1346
16		4.30731	4.1632					4.608			4.9354	4.2697				5.0335	5.2178								4.3222						4.1838
16.1		4.33763	4.1707					4.6471			4.9598	4.2683				5.0452	5.2485								4.3346						4.2225
16.2		4.38423	4.1731					4.6755			4.9916	4.2828				5.0569	5.2744								4.3595
16.3		4.42024	4.1684					4.7044			5.0641	4.3049				5.0982	5.3042								4.3839
16.4		4.45777	4.1696					4.743			5.0965	4.3604				5.1257	5.3434								4.4123
16.5		4.49005	4.1684					4.7633			5.1174	4.4051				5.1735	5.3773								4.4517
16.6		4.52247	4.1795					4.7933			5.1309	4.4447				5.2075	5.4245								4.4947
16.7		4.55992	4.1886					4.8147			5.1325	4.4845				5.2416	5.4666								4.5137
16.8		4.57866	4.1954					4.841			5.1538	4.5186				5.2786	5.4933								4.5624
16.9		4.59255	4.221					4.8813			5.2038	4.5406				5.3185	5.5395
17		4.61198	4.2361					4.895			5.2598	4.5599				5.3423	5.5881
17.1		4.62647	4.266					4.9158			5.3017					5.3483	5.6438
17.2		4.63791	4.2981					4.9437			5.3389					5.3744	5.6833
17.3		4.6619	4.341					4.9814			5.3734					5.4007	5.6934
17.4		4.6865	4.3671					4.9945								5.436	5.7155
17.5		4.7082	4.4023					5.0237								5.4659	5.7565
17.6		4.7242	4.4258					5.0594								5.5383	5.7865
17.7		4.73305	4.4674					5.0796								5.5621	5.8037
17.8		4.74491	4.4973					5.0917								5.5826	5.849
17.9		4.7512	4.5255					5.1293								5.6191	5.8953
18		4.77253	4.5472					5.138								5.6672	5.94
18.1		4.79093	4.5873					5.1601								5.6986	5.9715
18.2		4.81974	4.6109					5.1872								5.7222	6.0157
18.3		4.84634	4.6333													5.7726	6.0471
18.4		4.85484	4.6718													5.7481	6.0876
18.5		4.87402	4.6957													5.7417	6.1298
18.6		4.90614	4.7274													5.748	6.1624
18.7		4.94529	4.7499													5.7424	6.1888
18.8		4.98533	4.7956													5.7615	6.2123
18.9		5.02167	4.8216													5.717	6.2359
19		5.05161	4.8505													5.6921	6.2769
19.1		5.08547	4.8657													5.7336	6.2992
19.2		5.11824	4.8887													5.748	6.3367
19.3		5.15812	4.9125													5.7495
19.4		5.18862	4.925													5.7736
19.5		5.22736	4.9341													5.825
19.6		5.25576	4.976													5.9069
19.7		5.29475	4.997													5.9352
19.8		5.3298	5.0235													5.9735
19.9		5.36355	5.0702													5.9967
20		5.40529	5.1039													6.04
20.1		5.43449	5.1409													6.0693
20.2		5.45489	5.1652													6.1027
20.3		5.48812	5.1945													6.1294
20.4		5.52988	5.2253													6.1695
20.5		5.55733	5.2624													6.2032
20.6		5.59106	5.3116													6.2272
20.7		5.6227	5.3466													6.2607
20.8		5.65981	5.3779													6.2755
20.9		5.70267	5.426													6.2915
21			5.463													6.3343
21.1			5.4974													6.3497
21.2			5.522
21.3			5.5464
21.4			5.577
21.5			5.6081
21.6			5.6327
21.7			5.6577
21.8			5.6927
21.9			5.7334
22			5.7573
22.1			5.7793
22.2			5.8028
22.3			5.865
22.4			5.9062
22.5			5.9407
22.6			5.9657
22.7			5.9918
22.8			6.0198
22.9			6.047
23			6.0799
23.1			6.1032
23.2			6.1393
23.3			6.1792
23.4			6.2065
23.5			6.255
23.6			6.2663
23.7			6.3053
23.8			6.3355
23.9			6.385
24			6.4116
24.1			6.4248
24.2			6.4564
24.3			6.4742
24.4			6.5098
24.5			6.5525
24.6			6.5954
24.7			6.6241
24.8			6.6477
24.9			6.6576
25			6.6846
25.1			6.7228
25.2			6.7388
25.3			6.7556
25.4			6.7755
25.5
25.6
25.7
25.8
25.9
26
26.1
26.2
26.3
26.4
26.5
26.6
26.7
26.8
26.9
27
27.1
27.2
27.3
27.4
27.5
27.6
27.7
27.8
27.9
28
28.1
28.2
28.3
28.4
28.5
28.6
28.7
28.8
28.9
29
29.1
29.2
29.3
29.4
29.5
29.6
29.7
29.8
29.9
30
30.1
30.2
30.3
30.4
30.5
30.6
30.7
30.8
30.9
31
31.1
31.2
31.3
31.4
31.5
31.6
31.7
31.8
31.9
32
32.1
32.2
32.3
32.4
32.5
32.6
32.7
32.8
32.9
33
33.1
33.2
33.3
33.4
33.5
33.6
33.7
33.8
33.9
34
34.1
34.2
34.3
34.4
34.5

## Sheet: Fig. 3a M2C2 t-x
Fig3a M2C2 Time (t)-Displacement (x)
	#1	#2	#3	#4	#5	#6	#7	#8	#9	#10	#11	#12	#13	#14	#15	#16	#17	#18	#19	#20	#21	#22	#23	#24	#25	#26	#27	#28	#29	#30	#31	#32	#33	#34	#35	#36	#37	#38	#39	#40	#41	#42	#43	#44	#45	#46	#47
t [s]	x [µm]	x [µm]	x [µm]	x [µm]	x [µm]	x [µm]	x [µm]	x [µm]	x [µm]	x [µm]	x [µm]	x [µm]	x [µm]	x [µm]	x [µm]	x [µm]	x [µm]	x [µm]	x [µm]	x [µm]	x [µm]	x [µm]	x [µm]	x [µm]	x [µm]	x [µm]	x [µm]	x [µm]	x [µm]	x [µm]	x [µm]	x [µm]	x [µm]	x [µm]	x [µm]	x [µm]	x [µm]	x [µm]	x [µm]	x [µm]	x [µm]	x [µm]	x [µm]	x [µm]	x [µm]	x [µm]	x [µm]
0	0	0	0	0	0	0	0	0	0	0	0	0	0	0	0	0	0	0	0	0	0	0	0	0	0	0	0	0	0	0	0	0	0	0	0	0	0	0	0	0	0	0	0	0	0	0	0
0.1	-0.0019	0.0137208	0.0144226	0.0228341	0.0058	0.0195	0.0139336	0.00766702	0.0288	0.016	0.0529	0.0033	0.0129	0.0271	0.0479	0.017	0.0205	0.0084	0.0104	-0.0269801	0.0091	0.0125	0.0354	0.0252631	0.0081	0.00573868	0.0039	0.0243	0.0081	0.0135	0.0271	0.0219	0.038	0.008	0.0309	0.0546	0.0003	0.0039	-0.003	0.001	0.0203	-0.008	0.0502	0.0285	0.0309	0.0449	0.0191
0.2	0.0014	0.0330215	0.042705	0.0338862	0.0069	0.0469	0.0328693	0.0187371	0.0395	0.0326	0.0728	0.0095	0.0668	0.0555	0.0623	0.0438	0.0434	0.0346	0.0063	-0.0277236	0.0313	0.0533	0.0597	0.0461456	0.0343	0.0431473	0.0073	0.0544	0.0145	0.0312	0.0501	0.0295	0.0444	0.0345	0.0489	0.1181	0.0641	0.0224	0.0205	0.0552	0.0394	0.011	0.101	0.0527	0.0853	0.0694	0.0263
0.3	0.0017	0.0471733	0.061529	0.0494844	0.0157	0.0618	0.0370347	0.0453655	0.0669	0.0412	0.1288	0.0291	0.0827	0.0834	0.0733	0.0427	0.0451	0.0539	0.0243	-0.0254004	0.0693	0.0743	0.08	0.0670374	0.0525	0.056132	0.0041	0.0193	0.0063	0.0458	0.0819	0.0523	0.0509	0.0162	0.0746	0.2009	0.0767	0.0426	0.0637	0.0568	0.0555	0.0454	0.0791	0.0702	0.1407	0.0412	0.0293
0.4	-0.0122	0.0762025	0.069567	0.0679575	0.0218	0.0841	0.0444952	0.0657042	0.0843	0.0555	0.1348	0.0531	0.0977	0.0994	-0.0745	0.0583	0.0782	0.0985	0.0341	-0.006963	0.1167	0.1021	0.0953	0.0913818	0.07	0.0765725	0.0107	0.048	0.0089	0.055	0.1269	0.0681	0.0592	0.0345	0.0869	0.243	0.0689	0.0748	0.093	0.0754	0.0621	0.0766	0.1871	0.1004	0.176	0.0938	0.0346
0.5	-0.0141	0.109805	0.0794721	0.0909568	0.0262	0.1003	0.0550115	0.087352	0.113	0.0927	0.1821	0.0603	0.1039	0.1178	0.086	0.0755	0.0939	0.1262	0.0244	0.0033335	0.1322	0.1215	0.1183	0.113263	0.0822	0.0961235	0.0087	0.0794	0.0128	0.0766	0.1555	0.0924	0.0567	0.0683	0.1032	0.2882	0.0694	0.1251	0.1117	0.0912	0.0865	0.0889	0.257	0.1242	0.204	0.1602	0.1962
0.6	-0.0158	0.125482	0.10339	0.114084	0.0459	0.108	0.059428	0.104457	0.1356	0.1204	0.1744	0.0634	0.1117	0.1454	-0.0375	0.108	0.1138	0.1506	0.0414	0.0762779	0.1619	0.1721	0.129	0.125808	0.0959	0.10432	0.006	0.1154	0.0586	0.0924	0.2123	0.1115	0.0584	0.0945	0.1198	0.3065	0.0823	0.1299	0.1159	0.0994	0.098	0.1168	0.276	0.1127	0.2242	0.1551	0.225
0.7	-0.0123	0.149135	0.111564	0.131753	0.056	0.1241	0.0781347	0.120663	0.1594	0.1427	0.1931	0.0706	0.124	0.1691	0.1164	0.1204	0.1417	0.1611	0.0384	0.10585	0.1865	0.2003	0.1354	0.116427	0.1198	0.127637	0.0078	0.1426	0.0858	0.1074	0.2286	0.1346	0.0574	0.1372	0.1405	0.3416	0.0676	0.1574	0.1285	0.1196	0.1047	0.1499	0.2649	0.135	0.2358	0.2045	0.1766
0.8	-0.0026	0.176898	0.131319	0.147777	0.0639	0.1449	0.0887546	0.132706	0.1747	0.1667	0.1987	0.0698	0.1393	0.1516	0.143	0.144	0.15	0.1756	0.038	0.10523	0.1971	0.2243	0.1384	0.154922	0.1314	0.137454	0.0114	0.1785	0.1328	0.1234	0.2348	0.1476	0.0482	0.1882	0.1485	0.3695	0.0759	0.2032	0.1488	0.1223	0.1486	0.149	0.2266	0.1646	0.2583	0.2438	0.1778
0.9	0.0661	0.207959	0.150104	0.165962	0.077	0.1621	0.117639	0.163616	0.1991	0.1678	0.2428	0.0666	0.157	0.1715	0.1774	0.1546	0.1685	0.1806	0.03	0.118175	0.2137	0.2409	0.143	0.148064	0.1472	0.156912	0.0015	0.2103	0.1512	0.1506	0.2525	0.1738	0.0649	0.2185	0.1391	0.3769	0.0819	0.1929	0.1748	0.1422	0.1703	0.1556	0.2719	0.1984	0.2822	0.2307	0.2484
1	0.0691	0.224606	0.170266	0.181407	0.0897	0.1901	0.134994	0.184179	0.2313	0.179	0.2426	0.0573	0.1722	0.1958	0.1867	0.1646	0.2	0.1989	0.0481	0.160708	0.2393	0.2688	0.1544	0.156926	0.1637	0.154868	0.0085	0.2464	0.1641	0.1716	0.2499	0.1929	0.0855	0.2358	0.1416	0.3938	0.1439	0.2186	0.1987	0.1466	0.1787	0.1737	0.2763	0.2312	0.302	0.244	0.2786
1.1	0.0637	0.2473	0.184451	0.199427	0.1056	0.2313	0.14713	0.19634	0.2484	0.2042	0.2741	0.0953	0.1824	0.2051	0.2233	0.1822	0.226	0.2194	0.1187	0.192444	0.26	0.2831	0.1669	0.192974	0.1801	0.163433	0.0176	0.2308	0.1583	0.2073	0.2783	0.211	0.085	0.265	0.1465	0.4272	0.1894	0.2598	0.2059	0.155	0.1709	0.195	0.2797	0.2295	0.3313	0.2771	0.3197
1.2	0.0883	0.262431	0.197479	0.21286	0.1252	0.2588	0.158856	0.210532	0.2801	0.2034	0.2904	0.1131	0.2028	0.1788	0.2535	0.1879	0.2364	0.2243	0.1341	0.22543	0.3005	0.3236	0.1801	0.23206	0.2009	0.15808	0.0445	0.2411	0.2116	0.2146	0.2865	0.2229	0.0994	0.2923	0.2157	0.4494	0.2156	0.3	0.2405	0.1982	0.1859	0.1941	0.2867	0.2308	0.3582	0.3202	0.3642
1.3	0.0931	0.286299	0.2178	0.236963	0.1365	0.2852	0.179781	0.248098	0.308	0.2245	0.2137	0.1451	0.2785	0.1802	0.2727	0.2203	0.2419	0.2448	0.1702	0.20175	0.3262	0.3484	0.1948	0.261488	0.216	0.173363	0.0675	0.2973	0.2368	0.22	0.2666	0.2346	0.1098	0.3131	0.2591	0.4653	0.216	0.2859	0.2869	0.217	0.1852	0.214	0.346	0.2336	0.3965	0.3525	0.3824
1.4	0.1479	0.29292	0.233788	0.253356	0.1496	0.3048	0.20021	0.266902	0.3477	0.237	0.223	0.1685	0.3185	0.1775	0.2837	0.2326	0.2658	0.2598	0.1885	0.224381	0.3398	0.392	0.226	0.284261	0.2321	0.202161	0.0882	0.3439	0.2671	0.2274	0.2784	0.2483	0.1088	0.3506	0.2781	0.5009	0.2404	0.2591	0.3069	0.2661	0.201	0.2303	0.3545	0.2415	0.4303	0.3757	0.406
1.5	0.1514	0.314955	0.255526	0.270224	0.1648	0.3209	0.206735	0.298279	0.3526	0.26	0.2315	0.1664	0.3366	0.1695	0.2252	0.2543	0.2821	0.2751	0.2126	0.224213	0.361	0.4344	0.2506	0.293495	0.242	0.253155	0.0952	0.3714	0.2705	0.233	0.3112	0.2752	0.1022	0.3681	0.3289	0.5259	0.2739	0.2838	0.339	0.3034	0.223	0.2657	0.3611	0.2651	0.4787	0.342	0.4292
1.6	0.1535	0.324094	0.275435	0.284917	0.1805	0.3439	0.228205	0.307622	0.3715	0.2973	0.2815	0.1732	0.3327	0.181	0.2551	0.2708	0.3202	0.2773	0.2337	0.267542	0.3788	0.4677	0.2633	0.317675	0.2591	0.259967	0.1137	0.3956	0.288	0.2449	0.3369	0.2957	0.1123	0.3741	0.3616	0.546	0.2577	0.3303	0.3846	0.3204	0.2384	0.2905	0.3786	0.2742	0.5153	0.3665	0.4364
1.7	0.1608	0.327733	0.297165	0.296392	0.1955	0.3601	0.246426	0.316571	0.3997	0.308	0.3237	0.1878	0.3209	0.1744	0.2869	0.2878	0.3316	0.3016	0.2413	0.282245	0.4013	0.4995	0.2783	0.338827	0.264	0.265922	0.1271	0.4061	0.3296	0.2742	0.3437	0.3207	0.1126	0.3587	0.3667	0.58	0.2617	0.3603	0.4061	0.3391	0.2583	0.3079	0.3784	0.2846	0.5461	0.4269	0.4448
1.8	0.1644	0.358275	0.317273	0.310688	0.2089	0.3937	0.253012	0.34037	0.4148	0.3394	0.3708	0.2039	0.3512	0.1604	0.3107	0.3227	0.3416	0.33	0.2932	0.287995	0.4478	0.517	0.3056	0.363657	0.2775	0.262985	0.1496	0.4157	0.3489	0.3033	0.3538	0.3425	0.1261	0.3672	0.3696	0.6275	0.2733	0.3867	0.431	0.3697	0.269	0.3133	0.4026	0.2993	0.5878	0.4574	0.5152
1.9	0.1693	0.372441	0.336862	0.330353	0.2223	0.4169	0.259181	0.361961	0.4329	0.3632	0.38	0.1976	0.3674	0.1805	0.3077	0.353	0.3484	0.347	0.3136	0.290637	0.4739	0.5495	0.321	0.376818	0.2884	0.268812	0.1713	0.4416	0.3692	0.2965	0.3974	0.3509	0.1193	0.3818	0.3682	0.6573	0.2888	0.4017	0.4675	0.3972	0.2858	0.3353	0.451	0.3038	0.6269	0.4615	0.5288
2	0.1909	0.385164	0.349972	0.344783	0.2296	0.445	0.273935	0.383291	0.4474	0.371	0.3401	0.2006	0.4063	0.2258	0.3649	0.3717	0.3683	0.364	0.3178	0.288986	0.4935	0.5692	0.3439	0.396189	0.2936	0.265047	0.1881	0.449	0.3923	0.3192	0.4171	0.3613	0.1223	0.3905	0.3797	0.6748	0.2957	0.413	0.4928	0.4419	0.3052	0.3411	0.4547	0.3092	0.6647	0.4493	0.5665
2.1	0.2102	0.391433	0.365839	0.358232	0.2406	0.4605	0.293462	0.405607	0.4695	0.4044	0.3361	0.1913	0.4245	0.2342	0.3544	0.4091	0.3781	0.3759	0.3336	0.366298	0.5137	0.5926	0.363	0.431307	0.3114	0.266739	0.2022	0.442	0.4134	0.3178	0.4223	0.3709	0.1458	0.4062	0.3897	0.7047	0.3419	0.3867	0.5064	0.4724	0.3197	0.3659	0.4555	0.3067	0.689	0.5455	0.6091
2.2	0.2538	0.403948	0.387693	0.370732	0.2541	0.4695	0.303926	0.416265	0.4922	0.4175	0.3772	0.2162	0.4349	0.2267	0.3632	0.4387	0.4093	0.3864	0.3617	0.35656	0.5406	0.6334	0.4008	0.449786	0.3287	0.259036	0.2178	0.4892	0.4323	0.3133	0.4437	0.3837	0.1444	0.4283	0.4096	0.7456	0.401	0.3834	0.5211	0.5041	0.3409	0.3529	0.4547	0.3057	0.7158	0.6186	0.604
2.3	0.2583	0.433415	0.398845	0.38779	0.2644	0.489	0.315611	0.443471	0.5212	0.4222	0.4062	0.2214	0.4308	0.2536	0.3772	0.4599	0.4248	0.4106	0.3876	0.36154	0.5846	0.6571	0.4492	0.470127	0.3379	0.264146	0.2173	0.5023	0.4538	0.3088	0.4678	0.4121	0.1412	0.4398	0.452	0.7725	0.4266	0.4266	0.5594	0.55	0.3632	0.3852	0.4552	0.3278	0.7276	0.6356	0.6129
2.4	0.2945	0.44768	0.424731	0.402729	0.2744	0.5027	0.324633	0.461487	0.5462	0.4409	0.4298	0.2281	0.4641	0.262	0.3782	0.4873	0.4671	0.3953	0.3833	0.386904	0.5863	0.6693	0.4623	0.481085	0.3566	0.262587	0.2206	0.5194	0.4879	0.3202	0.4916	0.4377	0.1814	0.4815	0.4574	0.7811	0.46	0.462	0.5837	0.5635	0.3801	0.387	0.4755	0.3586	0.7368	0.6777	0.7127
2.5	0.3098	0.469151	0.450657	0.409678	0.2845	0.5253	0.333314	0.473013	0.5746	0.4666	0.5111	0.2339	0.4767	0.2733	0.3873	0.5098	0.4852	0.4226	0.4103	0.431405	0.6105	0.701	0.461	0.520949	0.3809	0.264625	0.2813	0.5654	0.507	0.3216	0.5054	0.4475	0.1619	0.5176	0.4685	0.8197	0.4805	0.4772	0.6108	0.6003	0.3918	0.3924	0.5118	0.3838	0.7549	0.6954	0.7583
2.6	0.3212	0.469581	0.464883	0.415212	0.3016	0.5505	0.339146	0.488032	0.6019	0.4819	0.5609	0.2526	0.519	0.3125	0.3882	0.5212	0.5094	0.4613	0.4416	0.431282	0.6231	0.7245	0.4912	0.534448	0.4017	0.26871	0.2885	0.5791	0.5196	0.3183	0.5251	0.4689	0.1376	0.5372	0.476	0.8264	0.4467	0.508	0.6335	0.6164	0.4102	0.4042	0.5456	0.4117	0.7822	0.7009	0.76
2.7	0.3541	0.480075	0.484018	0.416585	0.3097	0.5729	0.348273	0.504411	0.6308	0.5012	0.5721	0.2761	0.5486	0.313	0.3902	0.5497	0.5238	0.4743	0.4497	0.468631	0.6455	0.7539	0.5118	0.560948	0.409	0.265959	0.3034	0.6049	0.541	0.3009	0.5351	0.4864	0.1506	0.5609	0.5111	0.8674	0.4822	0.5165	0.6525	0.6493	0.4246	0.402	0.5959	0.4202	0.8025	0.7121	0.8325
2.8	0.4035	0.510573	0.505873	0.425642	0.313	0.5856	0.352357	0.522373	0.6517	0.5091	0.5818	0.2879	0.6046	0.3298	0.4035	0.5657	0.534	0.4962	0.4557	0.479306	0.68	0.7786	0.5365	0.579051	0.4203	0.267468	0.3145	0.6203	0.5585	0.3025	0.5559	0.5115	0.1484	0.5719	0.5323	0.9072	0.4829	0.5398	0.6819	0.6767	0.4317	0.4072	0.636	0.4417	0.8283	0.7489	0.8484
2.9	0.4007	0.537762	0.524353	0.431397	0.3285	0.6165	0.357294	0.525126	0.6779	0.5176	0.6027	0.3116	0.6119	0.3488	0.4162	0.6053	0.5424	0.5084	0.4863	0.459138	0.7119	0.8117	0.5526	0.589231	0.4302	0.264891	0.3428	0.6212	0.5486	0.3142	0.564	0.523	0.1602	0.6031	0.5459	0.9422	0.5186	0.5789	0.7073	0.7081	0.4391	0.4022	0.6725	0.4527	0.8418	0.7287	0.8991
3	0.3965	0.558486	0.540174	0.435904	0.333	0.6432	0.367221	0.538585	0.7076	0.5401	0.6272	0.3307	0.6302	0.3638	0.4401	0.6497	0.5702	0.5319	0.4973	0.495842	0.7344	0.8395	0.5811	0.615384	0.4529	0.265176	0.3686	0.6086	0.5513	0.3454	0.5968	0.5379	0.1705	0.6054	0.5733	0.9677	0.5066	0.5977	0.7329	0.7308	0.4536	0.4672	0.721	0.4728	0.8535	0.7657	0.8826
3.1	0.3701	0.565802	0.555961	0.455408	0.3445	0.6625	0.39203	0.584208	0.7254	0.5722	0.6448	0.345	0.6505	0.3593	0.4697	0.6241	0.5866	0.5453	0.5071	0.534681	0.7425	0.8628	0.583	0.630058	0.47	0.268502	0.38	0.6135	0.5867	0.3568	0.6432	0.5637	0.193	0.6278	0.5993	0.9801	0.5353	0.6033	0.7589	0.7408	0.4778	0.4921	0.734	0.5062	0.8823	0.8095	0.8612
3.2	0.3878	0.59145	0.56986	0.466375	0.3534	0.6862	0.407508	0.641198	0.7396	0.5996	0.6542	0.3523	0.6691	0.3638	0.4925	0.7133	0.6012	0.5589	0.5226	0.534962	0.7623	0.8926	0.6128	0.663551	0.4754	0.271818	0.3968	0.6178	0.6023	0.35	0.6628	0.5834	0.2089	0.6466	0.6092	0.9991	0.5582	0.701	0.7881	0.7553	0.5039	0.5005	0.74998	0.5296	0.9059	0.7647	0.9033
3.3	0.4066	0.61558	0.593821	0.474178	0.3629	0.7066	0.429582	0.671022	0.7579	0.6134	0.6752	0.3714	0.6686	0.3618	0.5088	0.7204	0.619	0.5849	0.5364	0.521808	0.7679	0.9179	0.6369	0.686611	0.4868	0.278246	0.4049	0.6466	0.6119	0.38	0.6878	0.6063	0.2147	0.6582	0.6344	1.0222	0.6078	0.722	0.8225	0.7931	0.5176	0.5035	0.7334	0.5382	0.9358	0.8249	0.9639
3.4	0.436	0.613225	0.605796	0.487265	0.3683	0.7315	0.444604	0.695538	0.7834	0.6443	0.6895	0.3868	0.6732	0.3756	0.5401	0.7568	0.6513	0.6004	0.5783	0.566611	0.7856	0.9264	0.6634	0.706739	0.505	0.302106	0.4119	0.6538	0.6385	0.4	0.6872	0.6286	0.213	0.6738	0.6645	1.0508	0.6468	0.7323	0.8715	0.8106	0.5185	0.4904	0.7743	0.5603	0.9568	0.8599	0.9744
3.5	0.4739	0.620446	0.61799	0.500434	0.3812	0.7442	0.450562	0.70922	0.8057	0.6604	0.7129	0.378	0.7041	0.3926	0.5819	0.7972	0.6907	0.5941	0.5829	0.614062	0.8036	0.9499	0.6908	0.727721	0.5042	0.309287	0.4288	0.6789	0.6717	0.3975	0.6984	0.6492	0.2073	0.6784	0.6781	1.1031	0.6507	0.7283	0.8866	0.8288	0.5301	0.514	0.8089	0.5998	0.9795	0.8712	0.9783
3.6	0.4724	0.633418	0.627439	0.516654	0.3955	0.7633	0.455591	0.732622	0.8077	0.6884	0.7421	0.4087	0.7412	0.4035	0.6042	0.7564	0.6584	0.6076	0.6118	0.638839	0.8198	0.9718	0.7257	0.751464	0.5141	0.301117	0.4601	0.6683	0.6765	0.3934	0.7059	0.6706	0.2252	0.6865	0.6884	1.1484	0.6886	0.7677	0.9204	0.8569	0.5513	0.5175	0.8377	0.6261	0.9867	0.8979	1.0082
3.7	0.4871	0.640564	0.649129	0.535964	0.4152	0.7867	0.465025	0.757671	0.8268	0.7021	0.77	0.4317	0.77	0.4187	0.6451	0.779	0.7062	0.6154	0.6113	0.580235	0.8489	0.9938	0.7142	0.780795	0.5246	0.321001	0.4777	0.6914	0.6776	0.4161	0.7219	0.6825	0.2341	0.6882	0.6749	1.2103	0.6896	0.8319	0.9352	0.8728	0.5745	0.5288	0.8601	0.6363	1.0183	0.9163	1.0114
3.8	0.4924	0.660533	0.654812	0.547465	0.4276	0.8027	0.493981	0.765116	0.8578	0.7103	0.7906	0.4383	0.7979	0.4249	0.6748	0.8018	0.6935	0.6191	0.629	0.573477	0.8835	1.0271	0.74	0.804018	0.5279	0.321956	0.4913	0.6961	0.7091	0.455	0.7401	0.6956	0.225	0.7095	0.6937	1.2839	0.6987	0.8706	0.9817	0.8717	0.5851	0.5296	0.8714	0.6488	1.0388	0.9401
3.9	0.5196	0.673727	0.665007	0.561294	0.4416	0.8326	0.508477	0.791967	0.8831	0.7241	0.823	0.457	0.8526	0.431	0.6952	0.8487	0.7111	0.6684	0.6361	0.63957	0.931	1.0703	0.7832	0.830222	0.5282	0.330359	0.5099	0.7274	0.7338	0.4912	0.7519	0.7118	0.2509	0.7307	0.7003	1.3107	0.7121	0.8472	1.0263	0.878	0.5932	0.521	0.8767	0.6773	1.0659	0.9352
4	0.52	0.689402	0.68016	0.5764	0.4559	0.8571	0.519119	0.814237	0.8927	0.7548	0.8522	0.4664	0.862	0.4519	0.6766	0.8705	0.7216	0.6852	0.6255	0.670987	0.9494	1.0865	0.8008	0.850148	0.5313	0.344992	0.5314	0.7449	0.7489	0.5082	0.7642	0.728	0.2574	0.7748	0.7367	1.3523	0.7177	0.8856	1.0429	0.8945	0.5913	0.5205	0.9021	0.6916	1.0917	0.9788
4.1	0.5316	0.698535	0.681845	0.591531	0.4693	0.8873	0.541813	0.839603	0.9164	0.7866	0.8887	0.4784	0.9017	0.4473	0.6678	0.8892	0.7464	0.7217	0.6878	0.657111	0.9969	1.0944	0.8161	0.871376	0.5236	0.350658	0.5455	0.7683	0.7491	0.5225	0.7962	0.7612	0.2859	0.7911	0.7471	1.3829	0.7209	0.9249	1.0518	0.9002	0.6007	0.5479	0.939	0.7102	1.1167	0.99
4.2	0.5571	0.716805	0.693767	0.606339	0.4849	0.9068	0.558076	0.870107	0.9284	0.8026	0.9178	0.5012	0.9202	0.4525	0.6689	0.9209	0.7575	0.7581	0.7371	0.615081	1.0234	1.101	0.853	0.909985	0.5259	0.360815	0.5617	0.7737	0.7654	0.5301	0.8202	0.7836	0.308	0.813	0.7425	1.4076	0.7886	0.948	1.083	0.9401	0.6095	0.5679	0.9638	0.741	1.1371	1.0162
4.3	0.59	0.73338	0.699684	0.619526	0.4933	0.9172	0.570661	0.893414	0.9609	0.8193	0.9345	0.5194	0.9226	0.4747	0.665	0.9392	0.7841	0.7577	0.7407	0.650952	1.048	1.1255	0.8656	0.925637	0.5371	0.36135	0.5781	0.8011	0.7796	0.5476	0.8402	0.8046	0.3224	0.8315	0.7491	1.4262	0.8151	0.9772	1.1065	0.9713	0.6146	0.5826	1.0309	0.7589	1.1587	1.0776
4.4	0.5965	0.763329	0.719099	0.633233	0.5127	0.9386	0.584455	0.917595	0.982	0.8306	0.9584	0.5237	0.9241	0.4854	0.6704	0.9677	0.8058	0.7783	0.8496	0.721758	1.0932	1.1345	0.902	0.920867	0.5345	0.361276	0.6004	0.8196	0.7991	0.5602	0.865	0.8242	0.3309	0.8564	0.7775	1.4211	0.7888	1.0228	1.1268	1.0078	0.6222	0.6079	1.0732	0.782	1.1781	1.1037
4.5	0.583	0.784837	0.712009	0.64156	0.5207	0.9537	0.604095	0.935503	1.015	0.8532	0.9824	0.532	0.9255	0.4798	0.6748	0.9865	0.828	0.8062	0.8564	0.70891	1.1147	1.1619	0.9269	0.93032	0.539	0.358476	0.6317	0.8402	0.824	0.5702	0.8993	0.8526	0.3277	0.8819	0.7875	1.4487	0.8288	1.0605	1.1434	1.0231	0.6268	0.6133	1.123	0.7849	1.2084	1.1144
4.6	0.5922	0.817695	0.732215	0.652386	0.5297	0.9775	0.614137	0.951382	1.0383	0.8847	1.0002	0.5443	0.9291	0.5082	0.7012	1.0071	0.8497	0.817	0.8713	0.69985	1.1376	1.1998	0.9503	0.935506	0.5397	0.361722	0.6435	0.8737	0.8343	0.6066	0.9178	0.8626	0.3431	0.8951	0.7748	1.5456	0.9107	1.1027	1.1352	1.0587	0.6295	0.6408	1.1224	0.7963	1.211	1.1353
4.7	0.6171	0.834556	0.72609	0.666996	0.5441	1.0025	0.628577	0.98118	1.0613	0.9046	1.0303	0.5605	0.9333	0.5317	0.7045	1.0216	0.8821	0.847	0.8724	0.688777	1.1755	1.2278	0.9781	0.956694	0.5363	0.360155	0.6672	0.9092	0.8515	0.6057	0.9458	0.8653	0.366	0.9155	0.7747	1.5987	0.9013	1.1319	1.1635	1.0787	0.6253	0.6792	1.1617	0.8157	1.2275	1.1361
4.8	0.6406	0.849115	0.742657	0.676796	0.5575	1.0274	0.637642	0.995803	1.0719	0.9248	1.0577	0.593	0.9344	0.5387	0.739	1.0385	0.9127	0.8694	0.8747	0.653757	1.179	1.2504	0.9978	0.989524	0.5374	0.367473	0.6736	0.9242	0.8669	0.6221	0.9758	0.8811	0.3822	0.9422	0.8212	1.6277	0.9229	1.131	1.1961	1.0881	0.6282	0.64218	1.1759	0.865	1.2602	1.1513
4.9	0.6638	0.867005	0.814152	0.686521	0.5739	1.0497	0.640672	1.00815	1.0991	0.9447	1.0695	0.6028	0.939	0.5649	0.7568	1.0573	0.9362	0.8977	0.8889	0.646204	1.1888	1.3265	1.0124	1.02169	0.5329	0.361743	0.68	0.9499	0.878	0.6585	0.9966	0.9114	0.4017	0.9854	0.8892	1.6498	0.9432	1.1535	1.2301	1.1083	0.6219	0.6547	1.1999	0.8834	1.2714	1.1316
5	0.6769	0.873256	0.823409	0.696961	0.5853	1.08	0.655972		1.1249	0.9628	1.0846	0.6056	0.9583	0.5768	0.7549	1.0841	0.955	0.9237	0.892	0.693862	1.214	1.3578	1.0188	1.04567	0.538	0.365633	0.707	0.9596	0.8893	0.6579	1.0106	0.9288	0.4009	0.993	0.9141	1.6563	0.9595	1.2036	1.2561	1.14	0.6189	0.66238	1.2523	0.9113	1.2719	1.1243
5.1	0.6961	0.883279	0.81645	0.714652	0.601	1.0967	0.662815		1.1564	0.9874	1.1037	0.6193	0.9812	0.6042	0.7713	1.1083	0.9845	0.9525	0.8965	0.75127	1.2291		1.0552	1.07126	0.5325	0.379722	0.7216	0.9802	0.9035	0.6673	1.032	0.9447	0.4057	1.0233	0.9431	1.7	0.9972	1.252	1.2626	1.1561	0.6209	0.66566	1.2669	0.9483	1.301	1.1955
5.2	0.7137	0.894112	0.838232	0.723056	0.6109	1.1188	0.682058		1.1761	1.0053	1.1182	0.6274	1.0067	0.6271	0.7901	1.1127	1.0105	0.9672	0.9261	0.761553	1.251		1.0439	1.08074	0.5365	0.394185	0.7349	1.0004	0.9136	0.6939	1.0543	0.9588	0.429	1.0648	0.975	1.7186	1.0211	1.269	1.291	1.1751	0.6246	0.7176	1.2692	0.9656	1.3312	1.2004
5.3	0.6954	0.918185	0.84882	0.725832	0.6306	1.1281	0.687465		1.2032	1.0138	1.138	0.6342	1.0318	0.6268	0.7962	1.1256	1.0436	1.003	0.9798	0.803476	1.2729		1.07288	1.10308	0.555	0.398313	0.7444	1.0331	0.9255	0.7038	1.0735	0.9744	0.4512	1.1051	1.0001	1.7441	1.0734	1.3019	1.2949	1.1883	0.626	0.7304	1.235	0.9825	1.3457	1.2073
5.4	0.7226	0.936317	0.866013	0.741474	0.6479	1.1409	0.712258		1.2249	1.0452	1.1513	0.6515	1.048	0.6266	0.8015	1.1406	1.0757	1.0394	1.0013	0.808016	1.2831		1.0683	1.11773	0.5667	0.40011	0.7461	1.046	0.9405	0.7252	1.0929	0.9898	0.4757	1.1173	1.0286	1.7563	1.1052	1.3037	1.3157	1.243	0.6283	0.7132	1.2551	0.9926	1.3753	1.2238
5.5	0.7448	0.942607	0.875028	0.746169	0.6601	1.1617	0.718337		1.2557	1.0602	1.1657	0.6597	1.0691	0.6789	0.8123	1.1676	1.0993	1.0443	0.999	0.809337	1.2882		1.0607	1.1342	0.5784	0.437731	0.7604	1.0596	0.9531	0.7576	1.1088	1.0133	0.4881	1.1629	1.0648	1.7796	1.0957	1.2711	1.3429	1.2796	0.6339	0.7387	1.2621	1.0159	1.4096	1.2629
5.6	0.7614	0.967513	0.896775	0.758806	0.6721	1.1952	0.725976		1.2802	1.0812	1.1871	0.6702	1.0983	0.673	0.8299	1.1885	1.1015	1.0717	1.0124	0.823347	1.2955		1.0909	1.13613	0.5932	0.451584	0.7728	1.0836	0.9668	0.7693	1.1216	1.0324	0.5074	1.235	1.098	1.8017	1.1136		1.3542	1.2862	0.6315	0.7584	1.2747	1.0372	1.438	1.2731
5.7	0.7778	0.979589	0.902971	0.767906	0.6933	1.227	0.743544		1.2882	1.1185	1.2122	0.6874	1.1104	0.66144	0.8647	1.1878	1.1314	1.0975	1.0367	0.781604	1.3217		1.09454	1.14371	0.6181	0.469298	0.79	1.1114	0.999	0.7821	1.1341	1.0524	0.5084	1.2262	1.108	1.8191	1.1173		1.389	1.3007	0.6256	0.7697	1.2908	1.0315	1.4639	1.2754
5.8	0.7967	0.98526	0.9176	0.778091	0.6963	1.2745	0.762842		1.2986	1.1389	1.224	0.6991	1.1281	0.65356	0.8883	1.2047	1.1493	1.1037	1.0518	0.766419	1.4166		1.1472	1.14512	0.6453	0.481748	0.8013	1.1625	1.0199	0.7891	1.1396	1.0622	0.5315	1.24	1.1279	1.8426	1.1236		1.4385	1.3053	0.6285	0.7897	1.3155	1.0504	1.4838	1.309
5.9	0.8028	0.992417	0.949898	0.783729	0.7106	1.2903	0.77839		1.3083	1.1522	1.2357	0.72	1.1439	0.6416	0.9211	1.2168	1.1806	1.1165	1.0717	0.782053	1.4536		1.1707	1.15676	0.6623	0.498597	0.8167	1.1576	1.0465	0.8027	1.1622	1.0731	0.5489	1.3078	1.1513	1.8572	1.1285		1.4622	1.3069	0.6347	0.8155	1.3373	1.0888	1.5207	1.356
6	0.8251	0.996811	0.974882	0.796911	0.7188	1.3017	0.796331		1.3502	1.185	1.2565	0.7327	1.1635	0.6395	0.9424	1.235	1.19	1.1185	1.0837	0.782231	1.4812		1.2026	1.14828	0.6734	0.49237	0.8312	1.1342	1.0424	0.8063	1.214	1.0811	0.5779	1.3692	1.171	1.8688	1.1314		1.4963	1.3121	0.6317	0.8248	1.3945	1.0742	1.5493	1.3701
6.1	0.8343	1.02352	0.984733	0.811317	0.7334	1.3135	0.815699		1.3809	1.1979	1.2619	0.7454	1.18	0.6552	0.9675	1.2005	1.2193	1.1463	1.0988	0.800547	1.5017		1.2227	1.13051	0.6896	0.49957	0.8358	1.1721	1.0569	0.8129	1.2376	1.0988	0.5995	1.4057	1.2044	1.8928	1.1323		1.5411	1.3102	0.6285	0.8246	1.4862	1.1023	1.5785	1.3721
6.2	0.8659	1.03487	0.996269	0.831486	0.7396	1.333	0.827182		1.4024	1.2254	1.2615	0.7545	1.1913	0.6917	0.9729	1.1806	1.2428	1.1738	1.137	0.815757	1.5005		1.261	1.12758	0.7035	0.508612	0.8515	1.2173	1.0978	0.8178	1.2529	1.1207	0.5925	1.4291	1.1984	1.9127	1.1496				0.6357	0.8505	1.522	1.1106	1.6124	1.4168
6.3	0.8739	1.05672	1.01475	0.843682	0.7544	1.3464	0.834347		1.4225	1.2525	1.2614	0.7548	1.2059	0.6791	1.0126	1.2099	1.2496	1.21	1.1643	0.827114	1.5225		1.2691	1.11526	0.7278	0.496462	0.881	1.2277	1.1088	0.833	1.286	1.1482	0.6035	1.4559	1.214	1.9411	1.1832				0.6318	0.884	1.5188	1.1299	1.6454	1.4845
6.4	0.8889	1.06936	1.03297	0.857783	0.7633	1.3868	0.854361		1.4517	1.2634	1.2715	0.7689	1.2109	0.6937	1.0285	1.2206	1.2641	1.208	1.1941	0.846152	1.5188		1.2752	1.11676	0.755	0.512993	0.8908	1.2545	1.1303	0.8672	1.3058	1.1722	0.6192	1.4821	1.2183	1.9616	1.2354				0.6409	0.9039	1.5502	1.1453	1.6697
6.5	0.9356	1.07528	1.05918	0.872618	0.775	1.4074	0.861632		1.479	1.2836	1.2854	0.7824	1.2154	0.7084	1.0198	1.2152	1.2873	1.1976	1.2068	0.858704	1.5698		1.3127	1.11921	0.7771	0.527566	0.9035	1.2727	1.1466	0.8873	1.3386	1.1805	0.6277	1.5001	1.2335	1.9772	1.2392				0.6343	0.9137	1.5929	1.1574	1.6854
6.6	0.9469	1.09381	1.06991	0.885715	0.8	1.4398	0.866593		1.499	1.3133	1.302	0.7989	1.215	0.7336	1.0507	1.2106	1.3119	1.2048	1.2445	0.88391	1.6167		1.3249	1.11377	0.7874	0.519031	0.9211	1.2986	1.1732	0.903	1.3616	1.1952	0.6192	1.4933	1.2363	2.0084	1.2774				0.6329	0.9358	1.6313	1.1716	1.7051
6.7	0.9767	1.10803	1.09052	0.901483	0.8158	1.4775	0.873688		1.5225	1.3363	1.3223	0.7932	1.2326	0.7451	1.0785	1.2039	1.3379	1.2112	1.2829	0.902464	1.5964		1.3488	1.10833	0.8027	0.490487	0.9551	1.3298	1.1937	0.9155	1.3824	1.2078	0.6274	1.5131	1.2286	2.0673	1.3243				0.6346	1.0051		1.1768	1.7339
6.8	1.0378	1.14602	1.12098	0.91019	0.8173	1.5144	0.884874		1.5418	1.3353	1.332	0.792	1.2645	0.7614	1.1274	1.2009	1.3683	1.2211	1.2892	0.906846	1.6037		1.3746	1.11028	0.8092	0.531891	0.9644	1.3481	1.2162	0.9291	1.3903	1.2487	0.6539	1.5243	1.2393	2.0814	1.355				0.6443	1.0393		1.1969	1.7535
6.9	1.0389	1.17291	1.1512	0.930216	0.8285	1.5366	0.899269		1.5696	1.3644	1.354	0.8022	1.2828	0.7816	1.1389	1.2055	1.3956	1.2686	1.3083	0.915867	1.6202		1.3915	1.10857	0.8306	0.558327	0.9844	1.3622	1.2278	0.9317	1.3969	1.269	0.6652	1.548	1.2552	2.0985	1.3363				0.6725	1.0356		1.2159	1.7802
7	1.0437	1.18727	1.16609	0.938114	0.8456	1.5648	0.905738		1.5861	1.3881	1.3687	0.8011	1.2926	0.7935	1.1634	1.2196	1.4216	1.2788	1.3202	0.926509	1.6087		1.4058	1.13179	0.8465	0.548209	0.9962	1.3655	1.2611	0.9358	1.4128	1.2934	0.6748	1.5949	1.2883	2.1199	1.3573				0.6868	1.0466		1.2259	1.7958
7.1	1.0488	1.1998	1.18222	0.94708	0.8498	1.5896	0.922901		1.6055	1.4333	1.394	0.794	1.308	0.767	1.1797	1.2284	1.4357	1.2846	1.3349	0.94277	1.6278		1.4325	1.13976	0.8556	0.55134	1.0081	1.3957	1.2766	0.9425	1.4512	1.3273	0.6885	1.6057	1.3063	2.0887	1.3778				0.6953	1.0738		1.2458	1.8038
7.2	1.0683	1.22784	1.19095	0.961713	0.8571	1.6225	0.93195		1.6499	1.4114	1.4096	0.7969	1.328	0.7664	1.1739	1.2468	1.4633	1.3014	1.3558	0.961009	1.6381		1.4573	1.15927	0.8645	0.551162	1.0184	1.4249	1.3003	0.9535	1.493	1.3295	0.7084	1.6121	1.3439		1.4372				0.7159	1.1443		1.2592	1.801
7.3	1.0799	1.24291	1.2047	0.975089	0.8843	1.6546	0.957721		1.6685	1.4175	1.4064	0.7917	1.3484	0.8165	1.2284	1.2712	1.489	1.3268	1.3834	0.990524	1.6395		1.4854	1.18464	0.8742	0.560749	1.0183	1.4425	1.3288	0.9488	1.5181	1.3518	0.7321	1.6359	1.3463						0.7446	1.13		1.2939	1.8279
7.4	1.094	1.25582	1.2248	0.991882	0.9074	1.6745	0.962601		1.6951	1.4395	1.4209	0.7942	1.3655	0.8377	1.243	1.2885	1.4996	1.3516	1.3998	1.0274	1.6598		1.509	1.20306	0.8888	0.572566	1.0424	1.4774	1.3528	0.9582	1.5392	1.3692	0.7499	1.6463	1.3649						0.7474	1.1455		1.3087	1.8842
7.5	1.1092	1.26941	1.2438	1.00401	0.9222	1.7034	0.962525		1.7109	1.4413	1.4436	0.7958	1.381	0.8284	1.24	1.3129	1.5302	1.3526	1.3867	1.03254	1.7153		1.5082	1.21117	0.9099	0.581773	1.0537	1.483	1.3855	0.9674	1.5402	1.3812	0.7546	1.6534	1.3826						0.7588	1.1689		1.3186
7.6	1.1399	1.27644	1.24404	1.01982	0.938	1.7035	0.96666		1.7249	1.4562	1.4548	0.7896	1.4012	0.8281	1.2374	1.3058	1.5631	1.3494	1.4403	1.00539	1.7288		1.5192	1.26095	0.9146	0.617435	1.058	1.4894	1.3891	0.9585	1.5396	1.4	0.7696	1.6603	1.4012						0.7722	1.1736		1.362
7.7	1.1691	1.28201	1.28598	1.02915	0.9441	1.742	0.987466		1.7504	1.4694	1.4709	0.7973	1.4276	0.8428	1.255	1.3268	1.5782	1.3506	1.4581	1.00198	1.7399		1.547	1.27484	0.9246	0.635756	1.0743	1.507	1.3957	0.968	1.5471	1.4187	0.7959		1.4014						0.7739	1.1673		1.3844
7.8	1.1935	1.29044	1.28706	1.04938	0.9497	1.7727	1.00463		1.7724	1.4788	1.4886	0.7986	1.4601	0.8422	1.2677	1.3496	1.6032	1.3924	1.5162	1.00675	1.7921		1.5805	1.30313	0.934	0.633887	1.0865	1.5213	1.4045	1.0177	1.5494	1.4285	0.8029		1.4183						0.7845	1.1686
7.9	1.2167	1.31901	1.29665	1.06716	0.9542	1.8012	1.02106		1.791	1.4787	1.5103	0.8057	1.4828	0.8633	1.32	1.362	1.6193	1.4215	1.5378	1.00782	1.8139		1.6009	1.33451	0.948	0.640034	1.0996	1.556	1.4062	1.0476	1.5567	1.4541	0.8337		1.4097						0.7898	1.232
8	1.2346	1.36252	1.30619	1.08015	0.9556	1.8294	1.03518		1.8222	1.4987	1.526	0.8257	1.4981	0.8766	1.3749	1.3865	1.6411	1.4297	1.5338	1.00466	1.8559		1.6219	1.34275	0.9635	0.654172	1.1166	1.573	1.422	1.0741	1.5578	1.481	0.8164		1.4144						0.8013	1.2699
8.1	1.2505		1.33342	1.09145	0.9635	1.8531	1.05623		1.8428	1.5181	1.5412	0.8305	1.5193	0.9001	1.3768	1.4019	1.6906	1.4362	1.5493	1.00736	1.8941		1.6491	1.31801	0.9831	0.673843	1.1303	1.596	1.4513	1.0908	1.5839	1.5137	0.8351		1.4486						0.7996	1.3077
8.2	1.2588		1.36921	1.11241	0.9744	1.8789	1.08132		1.8553	1.5481	1.5526	0.8509	1.5319	0.9296	1.4109	1.4239	1.7226	1.4614	1.5647	1.00835	1.9311		1.6813	1.29568	1.0078	0.696417	1.1509	1.5842	1.4737	1.0979	1.5904	1.5408	0.8668		1.5229						0.8212	1.3028
8.3	1.2716		1.39347	1.11625	0.9788	1.9049	1.08837		1.8695	1.5593	1.5609	0.8866	1.5476	0.9867	1.3747	1.4596	1.7422	1.4658	1.5964	1.01162	1.9292		1.6982	1.31864	1.0269	0.708354	1.156	1.6106	1.4895	1.1179	1.5876	1.5552	0.8594		1.552						0.8503	1.2733
8.4	1.2792		1.41028	1.13048	0.9862	1.926	1.0952		1.9012	1.581	1.575	0.8847	1.5649	1.0074	1.4155	1.4788	1.7736	1.4714	1.6156	1.0138	1.9408		1.7177	1.36083	1.0386	0.757373	1.1656	1.6273	1.5068	1.1298	1.5623	1.5696	0.864		1.5994						0.8666
8.5	1.3008		1.43307	1.1394	0.9923	1.9574	1.12125		1.9372	1.601	1.5937	0.8898	1.5861	1.0046	1.3959	1.4861	1.7808	1.4676	1.6431	1.01458	1.9569		1.7519	1.40297	1.045	0.767408	1.1889	1.6574	1.5133	1.1386	1.5635	1.5873	0.8698		1.634						0.8828
8.6	1.3174		1.46594	1.15367	1.0008	1.975	1.13035		1.9628	1.6237	1.6148	0.8807	1.6154	1.0347	1.4091	1.5002	1.7984	1.4583	1.6782	1.01466	1.9791		1.7665	1.42282	1.0503	0.770093	1.2071	1.674	1.5328	1.1471	1.5705	1.6042	0.865		1.6402						0.9064
8.7	1.3475		1.48558	1.15968	1.0068	2.0084	1.14505		2.0034	1.6256	1.6156	0.8902	1.6367	1.0482	1.4147	1.5285	1.818	1.477	1.7155	1.04277	2.0018		1.7586	1.42919	1.0568	0.788277	1.2189	1.7135	1.5273	1.1673	1.5799	1.6219	0.8859		1.6627						0.9237
8.8	1.379		1.51869	1.17464	1.0137	2.0354	1.15508		2.0231	1.6363	1.6232	0.9095	1.6609	1.021	1.481	1.5607	1.85	1.4904	1.7563	1.03694	2.0319		1.7781	1.43539	1.0542	0.749007	1.2273	1.7464	1.5459	1.18	1.5795	1.6431	0.8793		1.6895						0.9335
8.9	1.384		1.53028	1.18388	1.0171	2.044	1.17592		2.0404	1.6539	1.6364	0.9297	1.6856	1.0309	1.5221	1.5881	1.8762	1.5074	1.7806	1.02972	2.0415		1.7837	1.46371	1.0567	0.760466	1.2511	1.7657	1.5552	1.1908	1.5838	1.6679	0.9006		1.7157						0.9619
9	1.4246		1.54021	1.19609	1.0311	2.0647	1.17657		2.0688	1.6629	1.6533	0.9357	1.7077	1.0537	1.5169	1.6086	1.8827	1.5366	1.8031	1.06634	2.0917		1.7658	1.48364	1.0732	0.768586	1.276	1.7574	1.5742	1.1943	1.6048	1.6805	0.9197		1.762						0.9794
9.1	1.4319		1.55976	1.22091	1.0422	2.0972	1.19941		2.0921	1.6822	1.6652	0.9555	1.7189	1.0482	1.5381	1.6347	1.9124	1.5665	1.822	1.07683	2.1244		1.7709	1.49529	1.1022	0.7972	1.2876	1.7571	1.5838	1.2131	1.6225	1.7027	0.9738		1.7955						1.0001
9.2	1.43082		1.57684	1.23682	1.0574	2.1131	1.21084		2.113	1.7041	1.6805	0.9636	1.7411	1.047	1.5554	1.6593	1.9287	1.573	1.8358	1.08874	2.1478		1.7709	1.50612	1.1429	0.802079	1.2991	1.7731	1.6043	1.2313	1.6371	1.7255	1.0167		1.8322						1.0181
9.3	1.4298		1.59229	1.23811	1.0637	2.1355	1.21689		2.1345	1.7241	1.7059	0.9633	1.7508	1.0612	1.5797	1.675	1.9404	1.6023	1.844	1.09941	2.1614		1.7994		1.1719	0.834714	1.3145	1.8134	1.6417	1.2347	1.6627	1.746	1.0527		1.8508						1.0301
9.4	1.4601		1.60895	1.24938	1.0819	2.1638	1.23284		2.1598	1.7529	1.7256	0.9747	1.773	1.0661	1.6056	1.6874	1.9671	1.6327	1.8803	1.10946	2.1932		1.8192		1.1845	0.862721	1.3222	1.8403	1.6655	1.2276	1.686	1.7587	1.0825		1.9136						1.0374
9.5	1.5175		1.61323	1.26668	1.0921	2.1814	1.25598		2.1727	1.7689	1.7466	0.9993	1.8052	1.0937	1.6509	1.7073	1.9802	1.6615	1.9046	1.1382	2.2173		1.8534		1.2034	0.911726	1.3502	1.8446	1.6816	1.2567	1.718	1.7765	1.0964		1.9326						1.04
9.6	1.5262		1.64729	1.27101	1.1113	2.1999	1.26323		2.1857	1.7808	1.756	0.9987	1.8248	1.1655	1.6495	1.7267	1.9952	1.6872	1.9376	1.2182	2.2434		1.8694		1.2252	0.970345	1.3677	1.8619	1.6843	1.2788	1.7401	1.7927	1.0859		1.9698						1.0368
9.7	1.5416		1.68021	1.27835	1.131	2.2229	1.26708		2.2143	1.7922	1.7748	1.0069	1.8464	1.1764	1.6216	1.7461	2.0118	1.7058	1.9787	1.21669	2.2537		1.8854		1.2455	0.976026	1.383	1.894	1.7104	1.2949	1.7464	1.8112	1.1166								1.0468
9.8	1.5524		1.70214	1.30574	1.145	2.2382	1.27754		2.2315	1.8185	1.7943	1.0351	1.8544	1.2091	1.6245	1.761	2.0438	1.7029	1.9855	1.25051	2.288		1.9106		1.2562	0.997919	1.3986	1.8992	1.7194	1.3427	1.7739	1.8346	1.1353								1.0336
9.9	1.5719		1.7175	1.32865	1.1519	2.2645	1.3013		2.2616	1.825	1.8164	1.0469	1.8701	1.219	1.6557	1.788	2.0574	1.7221	1.994	1.24773	2.3067		1.9054		1.2811	1.01717	1.4082	1.9137	1.7357	1.3605	1.7887	1.8696	1.1613								1.0314
10	1.5897		1.7361	1.34341	1.173	2.285	1.32322		2.3071	1.8396	1.8283	1.0671	1.8824	1.216	1.6754	1.8185	2.0662	1.7383	1.9961	1.22842	2.3296		1.9142		1.3	1.04096	1.4217	1.941	1.7529	1.3405	1.8171	1.8929	1.1851								1.0092
10.1	1.6161		1.76109	1.35942	1.1848	2.3128	1.33368		2.31136	1.8656	1.8417	1.0995	1.8959	1.1933	1.696	1.835	2.093	1.7449	2.0088	1.27105	2.3516		1.9435		1.3213	1.0499	1.4436	1.9497	1.7593	1.3527	1.8197	1.9126	1.1734								1.0086
10.2	1.6432		1.78565	1.36581	1.2011	2.3373	1.35099		2.32636	1.8979	1.8548	1.1161	1.9082	1.1679	1.7052	1.8581	2.1058	1.763	2.0099	1.31166	2.3713		1.9652		1.3547	1.06265	1.4553	1.9717	1.7962	1.37	1.82	1.9325	1.1883								1.0651
10.3	1.6481		1.7958	1.3715	1.2121	2.3573	1.37015		2.3286	1.9193	1.8789	1.1221	1.9264	1.1777	1.7161	1.8729	2.1192	1.7493	2.0135	1.33377	2.3995		1.9728		1.3709	1.06828	1.4571	1.9805	1.8065	1.4037	1.8248	1.953	1.1971								1.0861
10.4	1.6755		1.81569	1.3758	1.2244	2.3743	1.37924		2.3366	1.9317	1.8971	1.139	1.9339	1.1943	1.7602	1.8775	2.1357	1.7567	2.0571	1.34066	2.4235		2.0085		1.3882	1.0838	1.4679	2.0032	1.8199	1.4297	1.8248	1.9656	1.2308								1.1916
10.5	1.6836			1.37729	1.2421	2.4029	1.40051		2.3872	1.955	1.9122	1.1345	1.9657	1.2192	1.779	1.8928	2.1598	1.756	2.077	1.35021	2.4711		2.0175		1.406	1.08031	1.4769	2.0016	1.8669	1.4253	1.8308	1.9705	1.2366								1.2398
10.6	1.6833			1.38532	1.2575	2.4344	1.41068		2.4077	1.9771	1.9385	1.1299	1.994	1.2581	1.7977	1.9177	2.1604	1.7567	2.0917	1.35484	2.5115		2.0442		1.4192	1.06531	1.4813	2.0395	1.8744	1.4299	1.8173	1.9892	1.2407								1.2683
10.7	1.6748			1.39657	1.2668	2.4562	1.41731		2.4441	2	1.9687	1.1387	2.0198	1.2508	1.8402	1.9474	2.1919	1.7725	2.1137	1.38212	2.5379		2.0537		1.4197	1.08699	1.5011	2.0844	1.8794	1.4642	1.8253	2.0071	1.2429								1.2825
10.8	1.681			1.40008	1.2806	2.4652	1.41283		2.4639	2.0131	1.9954	1.1416	2.0396	1.2746	1.8752	1.9638	2.2201	1.8335	2.1336	1.39553	2.5494		2.0484		1.4266	1.10452	1.5105	2.1645	1.8912	1.462	1.8227	2.028	1.2436								1.2821
10.9	1.7017			1.4075	1.288	2.4914	1.41738		2.4934	2.0182	2.0055	1.1503	2.0353	1.2908	1.8955	1.997	2.2442	1.8614	2.1517	1.40187	2.5592		2.0985		1.4437	1.11984	1.5302	2.1584	1.9075	1.4786	1.8321	2.0532	1.2439								1.2615
11	1.6969			1.4134	1.3033	2.53	1.42542		2.4963	2.0348	2.029	1.1475	2.1006	1.3116	1.9011	2.0216	2.2578	1.8772	2.1541	1.40561	2.5941		2.1203		1.4592	1.12859	1.5538	2.1348	1.9634	1.4929	1.8363	2.067	1.2598								1.2463
11.1	1.6782			1.42175	1.3142	2.5473			2.5107	2.06	2.0412	1.1534	2.1189	1.3156	1.9102	2.0428	2.2839	1.914	2.1557	1.44117	2.6338		2.133		1.4727	1.14869	1.5452	2.1745	1.9629	1.4967	1.8388	2.0839	1.2478								1.3064
11.2	1.6964			1.42701	1.3242	2.574			2.5297	2.083	2.0599	1.1523	2.1424	1.3218	1.8593	2.0666	2.2968	1.9381	2.1744	1.46416	2.6429		2.153		1.4802	1.16067	1.5534	2.1798	1.9903	1.509	1.8238	2.1079	1.2673								1.3626
11.3	1.6727			1.4341	1.3327	2.6146			2.5524	2.1026	2.0783	1.158	2.159	1.3203	1.8908	2.0899	2.327	1.9528	2.1844	1.47523	2.669		2.1762		1.4949	1.17614	1.5779	2.2418	2.0016	1.5234	1.8338	2.119	1.3037								1.374
11.4	1.6763			1.43781	1.342	2.6439			2.5808	2.1148	2.0941	1.151	2.1681	1.3225	1.9118	2.1041	2.3454		2.2106	1.4939	2.6809		2.1918		1.5131	1.19952	1.6042		2.0155	1.5448	1.8316	2.129	1.33								1.3857
11.5	1.6884			1.45142	1.3508	2.6555			2.6134	2.0664	2.1063	1.1524	2.1824	1.3337	1.9578	2.1346	2.3641		2.2269	1.48904	2.7118		2.2183		1.5279	1.21791	1.6091		2.0439	1.5556	1.8413	2.1512	1.3395								1.3853
11.6	1.7328			1.4627	1.3619				2.6442	2.1317	2.1174	1.1683	2.2202	1.3528	1.9484	2.1512	2.3857		2.2525	1.45855	2.7197		2.2328		1.5437	1.23	1.6318		2.0637	1.5626	1.8356	2.1735	1.3425								1.3903
11.7	1.7698			1.47825	1.3679				2.6588	2.1723	2.1366	1.1859	2.2432	1.3739	1.9752	2.1651	2.4052		2.2695	1.50803	2.7342		2.2707		1.5505	1.24124	1.6483		2.0537	1.5737	1.8277	2.1881	1.3473								1.3967
11.8	1.8243			1.48426	1.3867				2.6852	2.1877	2.1535	1.2349	2.2478	1.3743	2.015	2.1755	2.43		2.2861	1.51185	2.7635		2.2728		1.5605	1.24384	1.6668		2.0941	1.6047	1.8436	2.1955	1.3557								1.403
11.9	1.8603			1.50216	1.4043				2.6933	2.2141	2.1712	1.2541	2.2786	1.3777	2.0349	2.1931	2.4632		2.3024	1.5249	2.7877		2.2981		1.5703	1.2469	1.6757		2.1195	1.6108	1.8532	2.211	1.3596								1.4
12	1.8837			1.51289	1.4264				2.7337	2.2295	2.1942	1.2774	2.3012	1.3757	2.04	2.2049	2.4518		2.3247	1.55104	2.8032		2.3223		1.5822	1.24253	1.6857		2.1468	1.6364	1.8591	2.2265	1.3824								1.4136
12.1	1.8938			1.53208	1.4361				2.7551	2.2718	2.2146	1.2741	2.3183	1.3806	2.0496	2.2118	2.4979		2.3517	1.49388	2.8223		2.3403		1.5919	1.26414	1.6934		2.192	1.6445	1.8795	2.2366	1.4122								1.4236
12.2	1.865			1.5513	1.4345				2.7547	2.2953	2.2236	1.2847	2.3336	1.4198	2.0637	2.2349	2.5231		2.3518	1.52271	2.8294		2.3748		1.5896	1.26435	1.6973		2.206	1.6347	1.8971	2.2516	1.4408								1.4248
12.3	1.8659			1.56549	1.4456				2.7767	2.3068	2.2398	1.3174	2.349	1.4226	2.0563	2.2459	2.5461		2.3959	1.54184	2.8397		2.4091		1.5982	1.26409	1.7133		2.2199	1.6653	1.8963	2.2578	1.4639								1.4366
12.4	1.8883			1.57241	1.4537				2.795	2.3145	2.2598	1.3277	2.3629	1.4384	2.0534	2.2675	2.5743		2.4087	1.5686	2.8214		2.4537		1.6094	1.26767	1.7138		2.2041	1.6688	1.8853	2.2794	1.4841								1.4493
12.5	1.8908			1.5945	1.4628				2.8271	2.3184	2.2693	1.3817	2.3689	1.4459	2.0731	2.2872	2.5821		2.4181	1.60922	2.832		2.5009		1.6404	1.27326	1.7292		2.2039	1.6814	1.8874	2.3035	1.4928								1.4611
12.6	1.8942			1.60581	1.4742				2.8255		2.2943	1.3977	2.3721	1.4529	2.096	2.3098	2.5783		2.443	1.60842	2.8424		2.5345		1.6513	1.27085	1.7329		2.2303	1.6928	1.8884	2.3195	1.5167								1.4732
12.7	1.8914			1.62244	1.4981				2.8315		2.3198	1.4245	2.3755	1.4833	2.108	2.3379	2.5863		2.4772	1.59986	2.8475		2.5578		1.6712	1.26965	1.7517		2.2711	1.7166	1.8912	2.3324	1.5318								1.4896
12.8	1.959			1.63351	1.5098				2.8658		2.3407	1.4435	2.3718	1.5213	2.1265	2.348	2.5835		2.5161	1.6385	2.8512		2.5979		1.679	1.26722	1.764		2.2997	1.7131	1.9167	2.3526	1.5548								1.5111
12.9	1.9723			1.64573	1.5181				2.9001		2.3629	1.4452	2.3725	1.5492	2.1619	2.3706	2.5913		2.5156	1.65912	2.8671		2.6358		1.6919	1.26659	1.7693		2.2911	1.7226	1.9318	2.3732	1.5549								1.5395
13	2.0025			1.66386	1.5298				2.9377		2.3857	1.4642	2.3796	1.5489	2.2394	2.3818	2.6149		2.5497	1.65013	2.8769		2.6532		1.6965	1.26692	1.7709		2.3128	1.7285	1.9517	2.3942	1.5568								1.5576
13.1	2.002			1.67937	1.5329				2.9562		2.4076	1.4733	2.3811	1.5406	2.2172	2.4052	2.6534		2.5826	1.63894	2.8988		2.6775		1.7268	1.26904	1.7763		2.3386	1.7456	1.97	2.4122	1.5573								1.5684
13.2	2.0187			1.68853	1.5474				2.9791		2.4249	1.4755	2.3743	1.5453	2.2445	2.4243	2.6717		2.6166	1.63908	2.9107		2.6906		1.7429	1.26712	1.7872		2.3617	1.7624	1.9993	2.4311	1.5635								1.5942
13.3	2.0392			1.7026	1.561				3.0031		2.4441	1.4772	2.3794	1.5495	2.2413	2.44	2.7014		2.653	1.66783	2.9234		2.7025		1.7585	1.2676	1.8077		2.411	1.7799	2.0292	2.4461	1.5579								1.6168
13.4	2.1142			1.71035	1.5719				3.0348		2.4679	1.482	2.38	1.5532	2.2559	2.4539	2.716		2.6662	1.7238	2.9309		2.712		1.771	1.27161	1.8235		2.4353	1.7896	2.032	2.4522	1.5482								1.6293
13.5	2.1247			1.72589	1.5903				3.0849		2.4825	1.5065	2.3758	1.5467	2.2497	2.4717	2.748		2.6865	1.76817	2.9606		2.7201		1.7828	1.26836	1.851		2.4459	1.8148	2.0593	2.4596	1.5522								1.6536
13.6	2.1253			1.73699	1.6055				3.0975		2.4975	1.5036	2.3795	1.5386		2.4925	2.7671		2.7205	1.76634	2.9771		2.7363		1.7847	1.26857	1.8548		2.4436	1.8445	2.0666	2.4842	1.5472								1.6711
13.7	2.1163			1.74673	1.6195				3.115		2.5157	1.5209	2.3821	1.5464		2.5048	2.7952		2.7349	1.77927	2.986		2.7556		1.7901		1.8782		2.4627	1.8556	2.0859	2.5016	1.5498								1.7088
13.8	2.1345			1.75583	1.6375				3.1409		2.5289	1.541	2.3846	1.5853		2.5198	2.8244		2.76	1.78752	3.0214		2.7712		1.8075		1.9023		2.4837	1.8577	2.1	2.5323	1.5604								1.7317
13.9	2.1523			1.7651	1.6542				3.1598		2.5469	1.5728	2.3777	1.6414		2.5409	2.8528		2.8143	1.79719	3.0643		2.7872		1.8177		1.9156		2.5269	1.8698	2.1272	2.5581	1.5795								1.7614
14	2.1602			1.77395	1.6647				3.1687		2.5726	1.5987	2.3768	1.6494		2.5647	2.885		2.8033	1.78369	3.0698		2.8111		1.8221		1.9292		2.5553	1.8977	2.1438	2.5645	1.591								1.7834
14.1	2.1739			1.78564	1.6749				3.1882		2.5983	1.6149	2.377	1.6794		2.5788	2.8995		2.814	1.75322	3.0978		2.8432		1.8267		1.9481		2.5579	1.9109	2.1585	2.5849	1.5965								1.7998
14.2	2.1892			1.79157	1.6868				3.2091		2.6279	1.6158	2.3811	1.6774		2.6069	2.9156		2.8324	1.78247	3.1335		2.8639		1.8433		1.9686		2.5559	1.921	2.1786	2.5985	1.6074								1.8255
14.3	2.2326			1.81074	1.7014				3.2309		2.6397	1.6215	2.3782	1.6864		2.6158	2.9435		2.8593	1.77951	3.1594		2.8849		1.8706		1.9825		2.5639	1.9251	2.1836	2.62	1.6121								1.8404
14.4	2.2392			1.82859	1.7068				3.2591		2.6565	1.6459	2.4021	1.6769		2.6257	2.9676		2.864	1.80359	3.2196		2.9039		1.8803		2.0045		2.619	1.9425	2.2031	2.6114	1.6293								1.8484
14.5	2.2425			1.85077	1.724				3.288		2.6659	1.6547	2.4123	1.6943		2.6454	2.9738		2.8753	1.79478	3.2579		2.9269		1.8897		2.0069		2.6313	1.9364	2.2191	2.623	1.6302								1.8615
14.6	2.2467			1.86068	1.7491				3.3235		2.6885	1.6671	2.4265	1.7164		2.6635	2.9742		2.8932	1.80481	3.2693		2.941		1.9159		2.0245		2.6331	1.9552	2.23	2.6287	1.6388								1.8765
14.7	2.2609			1.859	1.7531				3.3369		2.7132	1.6708	2.4455	1.7425		2.683	2.9712		2.9311	1.85102	3.2984		2.9489		1.9282		2.0514		2.6815	1.9757	2.2481	2.6248	1.6615								1.8946
14.8	2.2815			1.87058	1.7605				3.3675		2.7332	1.6883	2.4666	1.7498		2.696	2.9739		2.9515	1.88212	3.3439		2.9708		1.938		2.0759		2.7033	1.9933	2.2637	2.6286	1.6832								1.9108
14.9	2.2892			1.87877	1.8086				3.3946		2.7505	1.7108	2.4867	1.784		2.7113	2.9811		2.9379	1.89182	3.3682		2.9796		1.9527		2.0908		2.7159	2.0058	2.2748	2.6299	1.7065								1.9387
15	2.3144			1.88822	1.8164				3.4145		2.7753	1.7334	2.5121	1.7946		2.7399	2.9748		2.956	1.91533	3.393		2.996		1.9796		2.1076		2.7014	2.0173	2.3009	2.6291	1.7489								1.9724
15.1	2.3418			1.90006	1.836				3.4482		2.7829	1.7599	2.5311	1.8158		2.7652	2.9729		2.9762	1.916	3.4204		3.0177		2.0085		2.1342		2.7092	2.0303	2.329	2.6329	1.7489								1.9852
15.2	2.3558			1.92437	1.8496				3.4712		2.798	1.8036	2.5499	1.8379		2.7751	3.0071		2.996	1.9181	3.4372		3.0441		2.0221		2.164		2.7325	2.0408	2.3488	2.6336	1.7622								2.0038
15.3	2.3905			1.93666	1.8584				3.4869		2.8152	1.8133	2.5725	1.8929		2.7962	3.0433			1.91988	3.4592		3.0638		2.0412		2.175		2.755	2.0634	2.3503	2.6282	1.7712								2.0213
15.4	2.3963			1.94476	1.8658				3.5056		2.8341	1.8252	2.5973	1.9202		2.8085	3.0599			1.92439	3.4709		3.0826		2.0709		2.1996		2.7869	2.0908	2.3709	2.6293	1.7953								2.0351
15.5	2.4293			1.95657	1.869				3.5315		2.8507	1.8352	2.6154	1.9342		2.8458	3.0929			1.91055	3.4965		3.1061		2.0791		2.1861		2.8129	2.1239	2.385	2.6283	1.8213								2.0487
15.6	2.4188			1.95979	1.8784				3.5583		2.8772	1.832	2.6272	1.9428		2.8808	3.1102			1.90123	3.5024		3.1278		2.109		2.1853		2.8353	2.1155	2.4217	2.623	1.8298								2.0582
15.7	2.4343			1.97422	1.89				3.5787		2.8905	1.8431	2.6578	1.9771		2.8856	3.1172			1.90388	3.5255		3.1509		2.1369		2.208		2.8594	2.1278	2.4389	2.6277	1.8475								2.0797
15.8	2.4632			1.98772	1.8893				3.6071		2.8901	1.8661	2.6904	1.9613		2.9054	3.1438			1.8972	3.5469		3.1731		2.1608		2.2404		2.8897	2.151	2.4579	2.6335	1.8807								2.0995
15.9	2.4556			1.99923	1.8971				3.6429		2.8931	1.8931	2.709	1.9493		2.9141	3.1722			1.90716	3.5602		3.2076		2.1994		2.2699		2.8929	2.1665	2.4693	2.6404	1.8699								2.1043
16	2.4925			2.01824	1.9085				3.6581		2.8961	1.9161	2.7277	1.9942		2.9324	3.1994			1.92739	3.5833		3.2297		2.2161		2.3004		2.936	2.1775	2.4746	2.6345	1.8926								2.1191
16.1	2.5109			2.03371	1.9232				3.6815		2.9228	1.9507	2.7466	2.0185		2.9444	3.2228			1.93376	3.5974		3.2379		2.2381		2.3265		2.9476	2.1868	2.4935	2.6339	1.944								2.1387
16.2	2.5222			2.04772	1.9226				3.7108		2.9401	1.978	2.7661	2.0419		2.961	3.2362			1.94366	3.6193		3.2855		2.245		2.3505		2.9822	2.2077	2.5303	2.6332	1.9614								2.1525
16.3	2.5498			2.06639	1.9265				3.7425		2.9565	1.9833	2.7963	2.065		2.9769	3.2683			1.97234	3.629		3.2833		2.2653		2.3704		2.9983	2.2333	2.5524	2.6391	1.9831								2.1564
16.4	2.5782			2.08423	1.9355				3.7548		2.9819	2.0192	2.8105	2.0938		2.9921	3.2914			1.98817	3.6488		3.3321		2.2654		2.3726		3.0125	2.2507	2.5899	2.6591	2.0034								2.1666
16.5	2.5902			2.09566	1.9522				3.7699		3.0071	2.0368	2.8335	2.1163		3.0096	3.3232			1.997	3.6657		3.3647		2.2828		2.3899		3.0306	2.2659	2.6151	2.6748	2.0159								2.1684
16.6	2.6174			2.106	1.9687				3.7885		3.0229	2.0626	2.8622	2.136		3.0328	3.3447			2.00164	3.6782		3.3988		2.2939		2.4084		3.0345	2.2843	2.6273	2.6902	2.0299								2.1734
16.7	2.6315				1.9866				3.8019		3.0394	2.0727	2.878	2.1631		3.0679	3.3626			2.02844	3.7129		3.4096		2.3185		2.422		3.089	2.3079	2.6411	2.6964	2.0462								2.1492
16.8	2.6622				1.9967				3.8135		3.0603	2.0817	2.9052	2.1613		3.0777	3.3735			2.11288	3.7269		3.4066		2.3557		2.4559		3.1072	2.3203	2.6407	2.7093	2.0701
16.9	2.6853				2.0094				3.8432		3.0821	2.1	2.9269	2.1657		3.098	3.3854			2.14285	3.7541		3.4205		2.3546		2.475		3.1299	2.3326	2.6587	2.7278	2.083
17	2.6789				2.0313				3.8685		3.0877	2.1014	2.9433	2.2149		3.125	3.408			2.14737	3.7661		3.4481		2.3806		2.4988		3.1393	2.3573	2.681	2.7243	2.0873
17.1	2.7019				2.0412				3.8992		3.1007	2.1071	2.96	2.1625		3.1536	3.4219			2.15264	3.8021		3.4613		2.392		2.489		3.1557	2.4005	2.6988	2.7314	2.0909
17.2	2.7128				2.0515				3.9127		3.1202	2.112	2.982	2.1821		3.1797	3.4461			2.15246	3.8072		3.4861		2.4146				3.165	2.4085	2.7158	2.7517	2.139
17.3	2.7254				2.0705				3.9368		3.1477	2.1145	3.008	2.2267		3.2015	3.4525			2.15199	3.8252		3.5113		2.4437				3.1862	2.4299	2.7389	2.748	2.1551
17.4	2.7568				2.0865				3.9592		3.1693	2.1305	3.0287	2.2159		3.2201	3.4858			2.14906	3.8445		3.5198		2.465				3.2194	2.4627	2.7712	2.7568	2.1492
17.5	2.7773				2.1018				3.9828		3.1828	2.1478	3.0561	2.2295		3.2445	3.515			2.12844	3.8614		3.5455		2.4832				3.2392	2.4738	2.7964	2.7533	2.1498
17.6	2.7936				2.1199				4.0093		3.2035	2.1654	3.0746	2.2345		3.267	3.5387			2.07587	3.8671		3.5725		2.5065				3.255	2.488	2.8121	2.7513	2.1575
17.7	2.8098				2.1258				4.0399		3.2259	2.1764	3.1173	2.2404		3.2954	3.5754			2.10832	3.8833		3.5917		2.513				3.2527	2.5146	2.8221	2.7587	2.1911
17.8	2.8327				2.1428				4.0628		3.25	2.1795	3.1404	2.2845		3.311	3.6009			2.09704	3.9034		3.6241		2.5328				3.2665	2.5284	2.8158	2.7768	2.2015
17.9	2.8526				2.155				4.0795		3.2732	2.1832	3.1655			3.3258	3.6205			2.10548	3.913		3.6415		2.5496				3.2944	2.5654	2.8277	2.7918	2.2125
18	2.8907				2.1669				4.1237		3.287	2.1847	3.1896			3.3281	3.618			2.1081	3.9287		3.6718		2.5537				3.3139	2.5615	2.8457	2.8008	2.236
18.1	2.9146				2.1885				4.1436		3.3072	2.1883	3.2094			3.3658	3.6495			2.12785	3.9398		3.6819		2.5766				3.3298	2.5678	2.8681	2.8091	2.2368
18.2	2.9285				2.2155				4.1644		3.3347	2.1799	3.2394			3.3924	3.6606			2.13682	3.9569		3.7164		2.5939				3.3428	2.588	2.8915	2.8174	2.2589
18.3	2.9406				2.2268				4.1854		3.3507	2.1878	3.2698			3.4248	3.6866			2.15447	4.0103		3.7241		2.6067				3.3536	2.5902	2.9056	2.8305	2.282
18.4	2.9421				2.2438				4.1906		3.3665	2.2024	3.2821			3.4455	3.7252			2.16568	4.0208		3.7383		2.6178				3.3795	2.6125	2.8977	2.8442	2.2995
18.5	2.9344				2.2694				4.2257		3.3886	2.2309	3.3188			3.4792	3.7621			2.18268	4.0735		3.7624		2.6116				3.3886	2.6296	2.8934	2.8494	2.3207
18.6	2.9418				2.2851				4.2476		3.4114	2.25	3.3251			3.5057	3.8061			2.28432	4.1043		3.7911		2.6382				3.4107	2.6399	2.9077	2.8686	2.334
18.7	2.9549				2.2953				4.2482		3.4242	2.2776	3.3321			3.5352	3.8339			2.32445	4.1198		3.8058		2.6422				3.4111	2.6594	2.9312	2.8891	2.3364
18.8	2.9989				2.3059				4.2774		3.4414	2.2997	3.3473			3.5577	3.8518			2.31762	4.1253		3.8188		2.6372				3.4327	2.6842	2.957	2.8893	2.3589
18.9	3.0151				2.3175				4.3053		3.4581	2.3198	3.3418			3.5708	3.8621			2.30681	4.1608		3.838		2.6576				3.4411	2.7102	2.9762	2.9149	2.3852
19	3.0378				2.3332				4.32		3.4793	2.3315	3.3551			3.5924	3.876			2.34146	4.1667		3.869		2.6694				3.4485	2.7407	2.9987	2.935	2.3972
19.1	3.0411				2.3463				4.3349		3.4958	2.3508	3.3796			3.616	3.8962			2.2913	4.1855		3.892		2.7022				3.4395	2.7468	3.0266	2.9653	2.4091
19.2	3.086				2.3616				4.375		3.5144	2.3654	3.3997			3.6374	3.9093			2.30706	4.2108		3.9085		2.7077				3.4463	2.7564	3.0448	3.0008	2.4315
19.3	3.053				2.3735				4.3792		3.5293	2.3718	3.4187			3.6563	3.9139			2.31022	4.2187		3.9203		2.7176				3.4417	2.7641	3.0573	3.0189	2.4547
19.4	3.0464				2.3892				4.3964		3.5455	2.3888	3.444			3.6778	3.922			2.32542	4.2427		3.9232		2.7205				3.4445	2.7757	3.0694	3.0301	2.4615
19.5	3.074				2.4045				4.4234		3.5636	2.3986	3.4616			3.6872	3.921			2.37671	4.2731		3.9401		2.7519				3.4374	2.784	3.0925	3.0376	2.4767
19.6	3.0856				2.4192				4.4111		3.5887	2.4065	3.4628			3.7129	3.9431			2.40678	4.2816		3.9777		2.7702				3.4409	2.8126	3.125	3.0551	2.4865
19.7	3.1122				2.4273				4.4357		3.612	2.4238	3.4815			3.7397	3.9749			2.50926	4.3084		3.9939		2.7691				3.4586	2.8179	3.1636	3.0834	2.5113
19.8	3.1359				2.4484				4.4399		3.6363	2.4299	3.4959			3.7735	3.9945			2.53746	4.3198		4.0101		2.803				3.4705	2.8193	3.1656	3.1073	2.5223
19.9	3.1358				2.4612				4.4535		3.6581	2.4441	3.5269			3.7968	4.017			2.55736	4.3372		4.0228		2.8038				3.4757	2.8252	3.1712	3.1377	2.5358
20	3.1423				2.4768				4.4755		3.6813	2.4682	3.5611			3.8185	4.0377			2.57387	4.3533		4.0266		2.8264				3.5075	2.8547	3.2037	3.1495	2.5362
20.1	3.1423				2.4933						3.6973	2.5147	3.5928			3.8421	4.0507			2.60047	4.3742		4.0633		2.8384				3.5496	2.8922	3.2264	3.1586	2.5733
20.2	3.1499				2.5102						3.7152	2.567	3.6208			3.864	4.0628			2.62395	4.394		4.1029		2.8558				3.5314	2.9128	3.24	3.1755	2.5922
20.3	3.1459				2.5244						3.7324	2.6009	3.6424			3.8787	4.0915			2.55685	4.4101		4.1215		2.8773				3.5314	2.9148	3.2537	3.1958	2.6108
20.4	3.143				2.5461						3.7579	2.6163	3.6643			3.8996	4.0859			2.53799	4.4187		4.1207		2.8528				3.554	2.9132	3.2792	3.2212	2.6208
20.5	3.1443				2.5593						3.7668	2.6091	3.6882			3.9147	4.0955			2.57977	4.4339		4.155		2.8669				3.5624	2.93	3.3059	3.2452	2.6337
20.6	3.1657				2.5805						3.7779	2.6393	3.7181			3.9023	4.111			2.56269	4.4839		4.178		2.8744				3.5731	2.9415	3.3136	3.27	2.6372
20.7	3.1834				2.597						3.7936	2.6661	3.7473			3.9136	4.1323			2.56217	4.5076		4.1961		2.8796				3.5961	2.9602	3.3161	3.2905	2.6562
20.8	3.2209				2.6064						3.808	2.6625	3.7733			3.933	4.1456			2.61372	4.5377		4.2177		2.9115				3.6198	2.9753	3.3165	3.3053	2.678
20.9	3.2335				2.6284						3.8418	2.6486	3.7973			3.9579	4.1619			2.62839	4.5418		4.2297		2.9153				3.6343	2.9899	3.3403	3.3139	2.6967
21	3.2622				2.6449						3.8653	2.6697	3.8056			3.9619	4.171			2.58549	4.578		4.2327		2.9241				3.6508	3.0068	3.3573	3.3374	2.7206
21.1	3.3172				2.66						3.8801	2.7034	3.8132			3.9825	4.1855				4.6032		4.2403		2.8997				3.67	2.9871	3.3578	3.352	2.7286
21.2	3.3209				2.6695						3.9029	2.6762	3.8295			4.0061	4.1975				4.6319		4.2595		2.9559				3.69	3.0328	3.3838	3.3745	2.7281
21.3	3.3225				2.69						3.9197	2.6874	3.8563			4.0196	4.2403				4.6547		4.2868		2.9463				3.7023	3.0777	3.4059	3.3922	2.7258
21.4	3.3625				2.6973						3.9492	2.7127	3.8618			4.0343	4.2692				4.6718		4.3048		2.9456				3.716	3.0923	3.4303	3.398	2.7356
21.5	3.3871				2.71						3.9738	2.7369	3.8765			4.0552	4.2853				4.69		4.3373						3.7286	3.1023	3.445	3.4176	2.7596
21.6	3.4076				2.7213						3.9983	2.7375	3.9068			4.0711	4.2975				4.7027		4.3576						3.7404	3.1417	3.4595	3.4425
21.7	3.3905				2.7341						4.0205	2.7479	3.9352			4.0998					4.7058		4.3779						3.7512	3.173	3.4824	3.4699
21.8	3.4009				2.743						4.0448	2.7835	3.9524			4.1305					4.6921		4.3891						3.7689	3.176	3.4979	3.4892
21.9	3.4139				2.7592						4.0655	2.7836	3.9775			4.1511					4.703		4.4082						3.7828	3.1871	3.5253	3.5145
22	3.4223				2.7713						4.094	2.7852	4.0023			4.1744					4.7166		4.4312						3.8105	3.2159	3.5461	3.5229
22.1	3.443				2.7692						4.1198	2.781	4.0244			4.1945					4.7338		4.4546						3.831	3.2352	3.5706	3.5473
22.2	3.518				2.7699						4.1368	2.7575	4.0469			4.1993					4.7695		4.4684						3.8513	3.2463	3.5944	3.5622
22.3	3.5208				2.7653						4.1484	2.7975	4.0612			4.2131					4.7903		4.4837						3.8776	3.2655	3.6285	3.5743
22.4	3.5324				2.7786						4.1575	2.8029	4.0935			4.2313					4.7936		4.5058						3.8965	3.3155	3.6572	3.5842
22.5	3.5367				2.7797						4.1791	2.8278	4.1039			4.2538					4.8201		4.5265						3.9116	3.3387	3.6883	3.6025
22.6	3.5461				2.7964						4.1988	2.813	4.1243			4.2655					4.8447		4.5411						3.9334	3.3433	3.72	3.6162
22.7	3.5742				2.8104						4.2116	2.8027	4.1426			4.2694					4.8594		4.5552						3.9573	3.3552	3.7353	3.6269
22.8	3.6004				2.8217						4.21	2.8081	4.1582			4.3067					4.901		4.5697						3.9818	3.3648	3.7544	3.6503
22.9	3.6027				2.8316						4.2861	2.8387	4.1596			4.3323					4.9336		4.5703						4.0011	3.3812	3.7776	3.6672
23	3.615				2.8458						4.2657	2.8795	4.1906			4.3519					4.9478		4.6022						4.0193	3.4011	3.8162	3.6752
23.1	3.654				2.8558						4.2919	2.8873	4.2269			4.3656					4.961		4.6202						4.0342	3.4158	3.8391	3.6994
23.2	3.6652				2.8676						4.3091	2.9422	4.23			4.3899					4.9827		4.6372						4.0505	3.4102	3.8643	3.7173
23.3	3.6902				2.8828						4.3371	2.9664	4.227			4.4212					4.9911		4.6742						4.0763	3.4228	3.8976	3.7384
23.4	3.7137				2.8942						4.3503	2.999	4.2706			4.4309					5.0142		4.6704						4.0902	3.4257	3.9018	3.7695
23.5	3.7303				2.9098						4.3622	3.0226	4.2953			4.4493					5.0322		4.6764						4.1018	3.4279	3.904	3.797
23.6	3.7599				2.9227						4.3744	3.025	4.2874			4.458					5.0536		4.7172						4.1209	3.4278	3.8841	3.8105
23.7	3.7784				2.9304						4.3962	3.0094	4.3329			4.4726					5.0589		4.726						4.1456	3.4296	3.9407	3.8287
23.8	3.7758				2.9377						4.4122	3.0567	4.3697			4.488					5.0818		4.7436						4.1563	3.4509	4.0091	3.8506
23.9	3.7925				2.9389						4.434	3.092	4.4017			4.5306					5.0921		4.7741						4.1796	3.4774	4.0442	3.8847
24	3.7992				2.945						4.4473	3.1124	4.4189			4.5686					5.1019		4.8194						4.2121	3.4768	4.0627	3.9164
24.1	3.8184				2.9604						4.4662	3.1338	4.437			4.5994					5.1124		4.8835						4.2184	3.4752	4.0862	3.9447
24.2	3.8349				2.9794						4.4794	3.1513	4.4572			4.6144					5.131		4.8841						4.2343	3.5069	4.0916	3.9836
24.3	3.8469				2.986						4.5045	3.1486	4.4712			4.6406					5.1492		4.9035						4.2648	3.5262	4.1134	4.0091
24.4	3.8759				3.0017						4.5256	3.1726	4.4763			4.6517					5.1662		4.9323						4.3127	3.5329	4.1146	4.0262
24.5	3.8769				3.0131						4.5345	3.1905				4.6771					5.1952		4.9431						4.3419	3.5515	4.1338	4.042
24.6	3.8809				3.0253						4.5458	3.2155				4.6897					5.2192		4.9738							3.55	4.1625	4.0736
24.7	3.9119				3.0391						4.5706	3.2276				4.6934					5.2632		4.9917							3.5357	4.1843	4.0898
24.8	3.9283				3.0521						4.5804	3.2352				4.7301					5.2915		5.0003							3.5306	4.1839	4.1241
24.9	3.9527				3.0654						4.594	3.2433				4.7391					5.3173		5.0045							3.5408	4.2178	4.1493
25	3.9595				3.0817						4.6095	3.2288				4.774					5.34		5.0139							3.5388	4.2398	4.1824
25.1	3.982				3.0942						4.6299	3.2178				4.7893					5.3736		5.0314							3.5559	4.263	4.2103
25.2	4.0125				3.1039						4.646	3.2234				4.8113					5.3863		5.0536							3.573	4.2781	4.2215
25.3	4.0273				3.1074						4.6654	3.2371				4.8211					5.414		5.067							3.5954	4.3096	4.2427
25.4	4.0483				3.1231						4.6796	3.2456				4.8271					5.4392		5.0783							3.6081	4.3242	4.2512
25.5	4.0766				3.1337						4.6944					4.825					5.4731		5.0961							3.6274	4.3379	4.2773
25.6	4.0924				3.1442						4.7072					4.8185					5.4866		5.1005							3.6477	4.3594	4.3022
25.7	4.0985				3.1554						4.7186					4.8643					5.4863		5.1199							3.6603	4.3734	4.311
25.8	4.1194				3.1635						4.7272					4.9005					5.5121		5.1185							3.6827	4.3951	4.3385
25.9	4.1415				3.1711						4.749					4.9466					5.532		5.124							3.7113	4.4127	4.3482
26	4.1769				3.1719						4.7581					4.9854					5.5483		5.135							3.7302	4.4203	4.3739
26.1	4.1829				3.1843						4.7669					5.0003					5.5552		5.1341							3.7294	4.4317	4.3834
26.2	4.2036				3.1933						4.7649					5.0126					5.5867		5.1438							3.7357	4.438	4.4013
26.3	4.2186				3.2051						4.7729					5.0438					5.6053		5.1736							3.7903	4.444	4.4147
26.4	4.2235				3.2103						4.7885					5.0537					5.6191		5.1896							3.8099	4.4592	4.4326
26.5	4.2457				3.2204						4.8059					5.0637					5.6344		5.2472							3.8305	4.4797	4.4586
26.6	4.2976				3.2318						4.8222					5.0619							5.2877							3.8662	4.512	4.4764
26.7	4.2896				3.245						4.8438					5.0779							5.3209							3.8879	4.5234	4.4951
26.8	4.3143				3.2621						4.8579					5.1114							5.3251							3.9442	4.5493	4.5202
26.9	4.3466				3.2752						4.8821					5.1394							5.3664							3.9455	4.5703	4.5354
27	4.3694				3.2935						4.9063					5.1613							5.38							3.947	4.6055	4.5436
27.1	4.3761				3.3124						4.9346					5.208							5.4076							3.9539	4.6155	4.5572
27.2	4.3923				3.3272						4.9476					5.235							5.4271							3.9295	4.6212	4.5801
27.3	4.4079				3.3487						4.9715					5.248							5.4247							3.9478	4.6353	4.601
27.4	4.4239				3.3547						4.9807					5.2594							5.4188							3.9689	4.6532	4.6196
27.5	4.4502				3.3734						4.997												5.4422							3.9956	4.6782	4.6351
27.6	4.4513				3.3879						5.005												5.462							4.0273	4.6924	4.6625
27.7	4.4721				3.3994						5.0178												5.4739							4.0541	4.6998	4.6895
27.8	4.4834				3.4125						5.0321												5.4958							4.0636	4.724	4.7035
27.9	4.5163				3.4282						5.0415												5.5278							4.0707	4.747	4.7319
28	4.5175				3.4402						5.0558												5.5518							4.0727	4.7848	4.7476
28.1	4.5203				3.4514						5.0658												5.5844							4.084	4.7874	4.7648
28.2	4.5091				3.4619																		5.6046							4.0953	4.7907	4.788
28.3	4.5376				3.483																		5.6318							4.143	4.8029	4.818
28.4	4.5337				3.4988																		5.6427							4.163	4.8215	4.8507
28.5	4.5499				3.511																		5.676							4.1794	4.8389	4.8868
28.6	4.5964				3.5106																		5.6848							4.1841	4.8587	4.9328
28.7	4.6168				3.518																		5.709							4.2058	4.8835	4.9474
28.8	4.6251				3.5145																		5.7185							4.2312	4.9133	4.9773
28.9	4.6308				3.5227																		5.7397							4.2705	4.9272	5
29	4.6676				3.5332																		5.7707							4.3027	4.946	5.0226
29.1	4.6865				3.5398																		5.8052							4.3005	4.9718	5.0357
29.2	4.7051				3.5465																		5.8224							4.3173	4.9941	5.0608
29.3	4.7122				3.5528																		5.8545							4.3294	4.9961	5.0728
29.4	4.7293				3.5443																		5.8361							4.3651	5.0044	5.0947
29.5	4.7686				3.5451																		5.842							4.3896	5.0157	5.1036
29.6	4.7804				3.553																		5.8555							4.3935	5.0351	5.1223
29.7	4.8002				3.5596																		5.8859							4.4207	5.0451	5.1496
29.8	4.7935				3.5662																		5.9101							4.4523	5.0527	5.1786
29.9	4.7965				3.5744																		5.9178							4.444	5.0753	5.2011
30	4.7982				3.5808																		5.9301							4.437	5.1071	5.2114
30.1	4.834				3.5955																									4.4518	5.1259	5.205
30.2	4.8424				3.6051																									4.4648	5.1544	5.21
30.3	4.8617				3.6236																									4.4982	5.1769	5.1977
30.4	4.8848				3.6416																									4.507	5.1975	5.2515
30.5	4.8998				3.6579																									4.5231	5.2064	5.2614
30.6	4.9393				3.6674																										5.2187	5.275
30.7	4.9432				3.6891																										5.234	5.2763
30.8	4.9451				3.7015																										5.2615	5.3122
30.9	4.9442				3.719																										5.2735	5.3408
31	4.9476				3.7247																										5.2832	5.3392
31.1	4.9478				3.7393																										5.2895	5.3543
31.2	4.9497				3.7505																										5.299	5.3702
31.3	4.9407				3.7644																										5.319	5.3875
31.4	4.9426				3.78																										5.3309	5.4112
31.5	4.9519				3.8034																										5.3413	5.4407
31.6	4.9494				3.8165																										5.3661	5.4756
31.7	4.9522				3.8364																										5.38	5.501
31.8	4.9588				3.8501																										5.4071	5.5122
31.9	4.9655				3.8731																										5.4286	5.536
32	4.9763				3.8781																										5.4513	5.5582
32.1	4.989				3.8814																										5.4803	5.5882
32.2	4.9877				3.9021																										5.4993	5.6047
32.3	5.0013				3.9188																										5.5182	5.6355
32.4	5.0105				3.9224																										5.5529	5.6462
32.5	5.0243				3.9386																										5.5717	5.6688
32.6	5.0518				3.9521																										5.5906	5.6927
32.7	5.0809				3.9558																										5.6042	5.71
32.8	5.0945				3.9745																										5.6262	5.7167
32.9	5.1057				3.9931																										5.6435	5.7465
33	5.1255				4.0052																										5.668	5.7756
33.1	5.155				4.0217																										5.6694	5.8056
33.2	5.1747				4.0354																										5.6959	5.811
33.3	5.1999				4.0586																										5.6828	5.8201
33.4	5.2024				4.0689																										5.6868	5.8316
33.5	5.2358				4.075																										5.6842	5.8478
33.6	5.2702				4.0972																										5.6914	5.855
33.7	5.2761				4.1147																										5.6863
33.8	5.2846				4.1332																										5.6862
33.9	5.292				4.157																										5.6871
34	5.3197				4.1743																										5.6907
34.1	5.342				4.1902																										5.6908
34.2	5.3569				4.2084																										5.6906
34.3	5.3379				4.2287																										5.6925
34.4					4.2498																										5.6924
34.5					4.261																										5.6903
34.6					4.2748																										5.6926
34.7					4.2921																										5.6918
34.8					4.3094																										5.6929
34.9					4.3257																										5.6924
35					4.3388																										5.6914
35.1					4.3525																										5.6941
35.2					4.364																										5.6933
35.3					4.3851																										5.6976
35.4					4.4028																										5.6996
35.5					4.4146																										5.6928
35.6					4.4193																										5.701
35.7					4.4239																										5.7036
35.8					4.437																										5.704
35.9					4.4504																										5.6991
36					4.4663																										5.6989
36.1					4.4809																										5.6957
36.2					4.486																										5.7018
36.3					4.4983																										5.7094
36.4					4.511																										5.7291
36.5					4.5249																										5.7547
36.6					4.5333																										5.7673
36.7					4.5598																										5.7862
36.8					4.5845																										5.8012
36.9					4.5976																										5.8249
37					4.6154																										5.8385
37.1					4.6348																										5.8583
37.2					4.6486																										5.8925
37.3					4.6671																										5.9015
37.4					4.6789																										5.9203
37.5					4.6864																										5.9485
37.6					4.6899																										5.968
37.7					4.6942																										5.9938
37.8					4.7016																										6.0127
37.9					4.6981																										6.0341
38					4.6983																										6.0654
38.1					4.7058																										6.0839
38.2					4.6991																										6.1121
38.3					4.7003																										6.1295
38.4					4.7086																										6.1377
38.5					4.7265																										6.1515
38.6					4.7473																										6.1668
38.7					4.7639																										6.1936
38.8					4.7799																										6.2009
38.9					4.7967																										6.218
39					4.8186																										6.2312
39.1					4.8412																										6.2451
39.2					4.8569																										6.2729
39.3					4.8723																										6.2871
39.4					4.8948																										6.2976
39.5					4.9089																										6.2979
39.6					4.9182																										6.317
39.7					4.9229																										6.3336
39.8					4.9266																										6.342
39.9					4.9278																										6.3634
40					4.9369																										6.3936
40.1					4.94																										6.4143
40.2					4.9475																										6.4287
40.3					4.964																										6.449
40.4					4.9841																										6.47
40.5					4.9955																										6.473
40.6					5.0116																										6.4872
40.7					5.0297																										6.5013
40.8					5.0404																										6.5102
40.9					5.0495																										6.5209
41					5.0699																										6.5403
41.1					5.0863																										6.5741
41.2					5.1036																										6.5856
41.3					5.114																										6.6177
41.4					5.1266																										6.6369
41.5					5.1378																										6.6488
41.6					5.1532																										6.671
41.7					5.1673																										6.6779
41.8					5.1777																										6.7032
41.9					5.1878																										6.7298
42					5.19																										6.7401
42.1					5.2006																										6.7531
42.2					5.2045																										6.7753
42.3					5.1974																										6.7894
42.4					5.2105																										6.7987
42.5					5.2179																										6.8207
42.6					5.2336																										6.8432
42.7					5.2453																										6.8567
42.8					5.2701																										6.8671
42.9					5.272																										6.8857
43					5.2903																										6.9034
43.1					5.3146																										6.9181
43.2					5.3273																										6.9336
43.3					5.3382																										6.9677
43.4					5.3528																										6.9833
43.5					5.364																										7.0109
43.6					5.3723																										7.0305
43.7					5.3934																										7.0591
43.8					5.4028																										7.074
43.9					5.4184																										7.0828
44					5.4343																										7.1038
44.1																															7.1108
44.2																															7.1111
44.3																															7.1103
44.4																															7.1337
44.5																															7.1697
44.6																															7.1828
44.7																															7.2192
44.8
44.9
45
45.1
45.2
45.3
45.4
45.5
45.6
45.7
45.8
45.9
46
46.1
46.2
46.3
46.4
46.5
46.6
46.7
46.8
46.9
47
47.1
47.2
47.3
47.4
47.5
47.6
47.7
47.8
47.9
48
48.1
48.2
48.3
48.4
48.5
48.6
48.7
48.8
48.9
49
49.1
49.2
49.3
49.4
49.5
49.6
49.7
49.8
49.9
50
50.1
50.2
50.3
50.4
50.5
50.6
50.7
50.8
50.9
51
51.1
51.2
51.3
51.4
51.5
51.6
51.7
51.8
51.9
52
52.1
52.2
52.3
52.4
52.5
52.6
52.7
52.8
52.9
53
53.1
53.2
53.3
53.4
53.5
53.6
53.7
53.8
53.9
54
54.1
54.2
54.3
54.4
54.5
54.6
54.7
54.8
54.9
55
55.1
55.2
55.3
55.4
55.5
55.6
55.7
55.8
55.9
56
56.1
56.2
56.3
56.4
56.5
56.6
56.7
56.8
56.9
57
57.1
57.2
57.3
57.4
57.5
57.6
57.7
57.8
57.9
58
58.1
58.2
58.3
58.4
58.5
58.6
58.7
58.8
58.9
59
59.1
59.2
59.3
59.4
59.5
59.6
59.7
59.8
59.9
60
60.1
60.2
60.3
60.4

## Sheet: Fig. 3a M1 t-x
Fig. 3a M1 Time (t)-Displacement (x)
	#1	#2	#3	#4	#5	#6	#7	#8	#9	#10	#11	#12	#13	#14	#15	#16	#17	#18	#19	#20	#21	#22	#23	#24	#25	#26	#27	#28	#29	#30	#31	#32	#33	#34	#35	#36	#37	#38	#39	#40	#41	#42	#43	#44	#45	#46	#47
t [s]	x [µm]	x [µm]	x [µm]	x [µm]	x [µm]	x [µm]	x [µm]	x [µm]	x [µm]	x [µm]	x [µm]	x [µm]	x [µm]	x [µm]	x [µm]	x [µm]	x [µm]	x [µm]	x [µm]	x [µm]	x [µm]	x [µm]	x [µm]	x [µm]	x [µm]	x [µm]	x [µm]	x [µm]	x [µm]	x [µm]	x [µm]	x [µm]	x [µm]	x [µm]	x [µm]	x [µm]	x [µm]	x [µm]	x [µm]	x [µm]	x [µm]	x [µm]	x [µm]	x [µm]	x [µm]	x [µm]	x [µm]
0	0	0	0	0	0	0	0	0	0	0	0	0	0	0	0	0	0	0	0	0	0	0	0	0	0	0	0	0	0	0	0	0	0	0	0	0	0	0	0	0	0	0	0	0	0	0	0
0.1	0.0226	0.0241	0.023	0.00505576	0.0209272	0.0763294	0.0214	0.0105	0.0234496	0.0229	0.0126	0.0322	0.0315	0.0327	-0.0024	0.044	0.0078	0.0231	0.0015	0.0148	0.015	0.00391814	0.0309208	0.0139	0.0111	0.0314	0.0519	0.0291	-0.0649	0.00927126	0.0297	0.00648321	0.0059	0.0441	0.0346224	0.024	0.0215	0.0504	0.0165	0.1121	0.018	0.0332	0.0758186	0.0341339	0.0264935	0.0168	0.0197
0.2	0.0364	0.0706	0.0235	0.0146191	0.0299106	0.139696	0.0337	0.028	0.0438494	0.0199	0.0424	0.0568	0.043	0.0546	-0.0051	0.0672	0.0373	0.0547	0.0178	0.0438	0.013	0.014288	0.0593057	0.056	0.0085	0.0438	0.1024	0.0576	-0.0182	0.0359938	0.0518	0.0149258	0.0694	0.0765	0.0589875	0.028	0.0305	0.0771	0.035	0.1922	0.0477	0.0448	0.0838994	0.0439684	0.0484693	0.0189	-0.001
0.3	0.0464	0.0601	0.0101	0.0374479	0.0551135	0.188738	0.0902	0.0596	0.0486356	0.0262	0.0727	0.0836	0.0732	0.0734	0.0003	0.1052	0.0627	0.0757	0.0408	0.0738	0.0444	0.0452601	0.0734898	0.0838	0.0273	0.0671	0.1608	0.1088	0.0574	0.0777643	0.0504	0.0442289	0.092	0.0996	0.0918458	0.0259	0.0768	0.0995	0.0539	0.226	0.091	0.0733	0.0933394	0.0491286	0.0680895	0.0314	0.0189
0.4	0.0715	0.0693	0.0196	0.0666766	0.0817416	0.221702	0.1447	0.0857	0.0419511	-0.0035	0.0989	0.0969	0.0793	0.0895	-0.009	0.139	0.0799	0.0903	0.0476	0.0978	0.0433	0.104354	0.118647	0.1268	0.052	0.0922	0.1608	0.1536	0.058	0.112667	0.0218	0.12632	0.1432	0.1199	0.142354	0.0792	0.1292	0.1235	0.0943	0.2112	0.1089	0.0921	0.120121	0.079343	0.094533	0.0888	0.0803
0.5	0.0921	0.0668	0.0258	0.114966	0.0835125	0.263832	0.179	0.1124	0.0602947	0.006	0.1294	0.136	0.104	0.1111	-0.0108	0.1553	0.1287	0.1154	0.0809	0.1108	0.0439	0.118605	0.123765	0.1681	0.0662	0.1338	0.16	0.1891	0.1254	0.14835	0.0299	0.221647	0.2073	0.1444	0.161549	0.1262	0.1544	0.1641	0.1158	0.2461	0.1346	0.1029	0.136557	0.117408	0.106086	0.115	0.1071
0.6	0.1194	0.0673	0.0278	0.152587	0.0881325	0.284605	0.2076	0.126	0.080073	0.0468	0.1661	0.1611	0.1349	0.1585	-0.0124	0.1626	0.1463	0.1262	0.0883	0.1262	0.0978	0.161282	0.176862	0.2009	0.0843	0.1593	0.1923	0.2158	0.1075	0.146234	0.0793	0.232201	0.2328	0.157	0.181124	0.1551	0.1588	0.1984	0.1496	0.2875	0.1819	0.1382	0.154704	0.14195	0.13178	0.1458	0.1494
0.7	0.1717	0.0656	0.0409	0.186905	0.086065	0.302424	0.2342	0.1353	0.0970195	0.045	0.2144	0.1553	0.1539	0.1854	-0.0065	0.1825	0.1826	0.0605	0.113	0.1514	0.0833	0.194675	0.189597	0.2218	0.1113	0.224	0.2402	0.2551	0.05	0.107256	0.0587	0.235741	0.2421	0.1622	0.209048	0.1897	0.1767	0.2308	0.1888	0.3229	0.199	0.1672	0.16816	0.159171	0.144915	0.1872	0.2178
0.8	0.1823	0.0809	0.0638	0.211355	0.0832926	0.31521	0.2642	0.1463	0.112655	0.0989	0.2458	0.1778	0.1898	0.1898	0.0416	0.2087	0.2217	0.1023	0.153	0.1776	0.1114	0.211198	0.21087	0.258	0.1411	0.2695	0.2339	0.279	0.1866	0.0926445	0.1138	0.215006	0.3127	0.1796	0.245248	0.2126	0.2188	0.2641	0.2222	0.369	0.2252	0.2176	0.143523	0.187612	0.162563	0.2347	0.2445
0.9	0.2077	0.0939	0.1239	0.247181	0.0889043	0.377849	0.2931	0.1709	0.140272	0.1028	0.2496	0.1842	0.2083	0.1963	0.0774	0.2323	0.249	0.1436	0.1991	0.2037	0.1682	0.220375	0.225207	0.2802	0.17	0.3045	0.2271	0.2844	0.209	0.142144	0.1495	0.237087	0.3372	0.2053	0.261831	0.2646	0.2485	0.29	0.237	0.4111	0.2545	0.2556	0.152896	0.210975	0.196286	0.2693	0.2844
1	0.2315	0.1418	0.1213	0.27225	0.216011	0.389745	0.329	0.1947	0.18208	0.1376	0.2575	0.2059	0.2325	0.2175	0.1211	0.2478	0.2556	0.1888	0.2303	0.2213	0.2226	0.252432	0.250456	0.3148	0.1899	0.3441	0.2218	0.2977	0.1929	0.110305	0.1746	0.276643	0.3514	0.2303	0.267789	0.3037	0.3225	0.317	0.2498	0.4289	0.2883	0.2736	0.164409	0.230905	0.215913	0.311	0.3128
1.1	0.2551	0.1635	0.1329	0.306413	0.233137	0.401353	0.3419	0.2025	0.202317	0.2328	0.2512	0.2348	0.2655	0.2633	0.1504	0.2663	0.2717	0.2196	0.2587	0.2329	0.2377	0.280031	0.288981	0.3392	0.1872	0.354	0.2074	0.3223	0.2124	0.116808	0.2073	0.293076	0.3503	0.262	0.297683	0.324	0.3683	0.3576	0.2704	0.4487	0.3092	0.3158	0.220112	0.2515	0.248633	0.3408	0.3284
1.2	0.2859	0.1752	0.1654	0.319196	0.26019	0.400785	0.3669	0.2147	0.229195	0.1863	0.2545	0.2503	0.3051	0.2905	0.1678	0.2872	0.2939	0.2576	0.2766	0.2494	0.2712	0.288646	0.323101	0.3641	0.1983	0.3642	0.2223	0.3611	0.2609	0.213055	0.2406	0.319892	0.3631	0.2842	0.301092	0.3387	0.3862	0.3814	0.2957	0.4812	0.3439	0.3388	0.328216	0.282647	0.259399	0.3731	0.3628
1.3	0.2868	0.2251	0.1865	0.347011	0.279933	0.402124	0.3665	0.2404	0.262662	0.2151	0.2517	0.2575	0.3521	0.3236	0.1956	0.3065	0.3144	0.276	0.3025	0.2693	0.2785	0.313635	0.347674	0.388	0.2277	0.3947	0.2439	0.3843	0.2518	0.267952	0.2563	0.358062	0.3891	0.3068	0.315302	0.3398	0.3951	0.4211	0.3141	0.5151	0.3729	0.3477	0.368349	0.303784	0.287674	0.3919	0.3735
1.4	0.3052	0.2371	0.2009	0.351403	0.297704	0.446172	0.3806	0.266	0.27986	0.2398	0.2502	0.3028	0.384	0.3547	0.2377	0.3193	0.3376	0.318	0.3294	0.2875	0.2927	0.333973	0.346073	0.4137	0.2512	0.4409	0.2802	0.4642	0.2077	0.337589	0.2802	0.380726	0.3937	0.3321	0.360965	0.3967	0.4122	0.4145	0.3336	0.5146	0.4069	0.3722	0.412178	0.330485	0.306809	0.4011	0.3769
1.5	0.3082	0.2818	0.2436	0.36442	0.327468	0.523851	0.4046	0.2955	0.303173	0.2865	0.2669	0.3453	0.394	0.3753	0.2675	0.3495	0.3613	0.3061	0.3638	0.3096	0.3259	0.361771	0.343109	0.4375	0.2962	0.4514	0.3319	0.468	0.1732	0.392471	0.2797	0.403722	0.4358	0.3581	0.368216	0.4149	0.4305	0.4769	0.349	0.5731	0.4246	0.4268	0.433318	0.355322	0.331742	0.4412	0.3928
1.6	0.3488	0.3001	0.261	0.403249	0.363925	0.578867	0.442	0.3114	0.314552	0.275	0.263	0.3791	0.4087	0.4017	0.3201	0.3631	0.3786	0.3568	0.3863	0.3339	0.3474	0.352157	0.355128	0.4512	0.3129	0.4653	0.3874	0.4578	0.2311	0.448522	0.3044	0.410633	0.4701	0.3882	0.393794	0.4412	0.4489	0.5164	0.3787	0.6446	0.4578	0.4568	0.471674	0.39428	0.334888	0.4698	0.42
1.7	0.3902	0.3084	0.2658	0.41507	0.380279	0.59246	0.4787	0.3326	0.347715	0.3102	0.2876	0.4052	0.4323	0.4222	0.3441	0.4083	0.3954	0.3943	0.3936	0.3614	0.3604	0.375766	0.343472	0.4606	0.3328	0.4764	0.4367	0.517	0.2174	0.489683	0.3551	0.435922	0.4887	0.4128	0.433563	0.468	0.477	0.5517	0.4055	0.6831	0.4798	0.4904	0.522625	0.414002	0.350329	0.4895	0.4305
1.8	0.3908	0.3223	0.2768	0.445716	0.390029	0.605008	0.4921	0.36	0.362155	0.3451	0.3795	0.4466	0.4736	0.441	0.3801	0.4449	0.3923	0.4234	0.4046	0.3924	0.395	0.389305	0.352036	0.4881	0.3584	0.535	0.4732	0.5389	0.1966	0.514084	0.3785	0.447882	0.4989	0.459	0.444928	0.4976	0.4987	0.5645	0.4294	0.7117	0.5151	0.5193	0.549552	0.433671	0.350739	0.5236	0.4516
1.9	0.412	0.3385	0.3043	0.471736	0.38801	0.656604	0.516	0.3941	0.38616	0.3693	0.4027	0.4694	0.5021	0.4553	0.4111	0.4652	0.3999	0.4388	0.4032	0.4203	0.4261	0.383067	0.353387	0.5213	0.3621	0.5264	0.524	0.5526	0.1892	0.541005	0.432	0.468883	0.4989	0.4877	0.482804	0.5224	0.5566	0.6083	0.4556	0.748	0.5307	0.5289	0.582093	0.47084	0.349018	0.5376	0.47
2	0.4185	0.3629	0.3205	0.501035	0.3891	0.676054	0.5451	0.4158	0.418795	0.3059	0.4223	0.4886	0.4931	0.4791	0.4324	0.4899	0.4194	0.47	0.4016	0.4589	0.4508	0.390727	0.359352	0.5547	0.3808	0.5436	0.5197	0.5708	0.2155	0.575163	0.4462	0.532872	0.5033	0.5207	0.542637	0.5633	0.589	0.6371	0.4794	0.7724	0.5454	0.5743	0.61594	0.497864	0.351974	0.5556	0.5529
2.1	0.4582	0.383	0.3334	0.554866	0.392197	0.697307	0.5963	0.4514	0.460091	0.2974	0.4293	0.5288	0.5081	0.4986	0.4858	0.5148	0.425	0.4961	0.4136	0.4713	0.4799	0.384291	0.371586	0.5716	0.3768	0.5499	0.5333	0.6183	0.2487	0.601916	0.4458	0.590687	0.5023	0.5544	0.585434	0.606	0.6001	0.6679	0.5176	0.7789	0.5706	0.6184	0.624387	0.511214	0.353958	0.568	0.5716
2.2	0.4741	0.3917	0.3498	0.567693	0.414869	0.746841	0.6721	0.4806	0.490935	0.3024	0.4327	0.5494	0.5549	0.529	0.5143	0.5487	0.4468	0.5307	0.4047	0.4993	0.5054	0.389693	0.400014	0.6252	0.3892	0.5804	0.6027	0.6398	0.2272	0.625947	0.4971	0.657096	0.4909	0.5859	0.608994	0.6354	0.6608	0.6945	0.5367	0.8146	0.599	0.6318	0.641792	0.55216	0.36181	0.5717	0.584
2.3	0.5191	0.4171	0.3695	0.595944	0.429517	0.773701	0.6821	0.5108	0.525711	0.2901	0.4362	0.5769	0.5643	0.5576	0.587	0.5795	0.4539	0.5426	0.4019	0.52	0.5465	0.422547	0.408545	0.6425	0.3822	0.6231	0.6755	0.676	0.1904	0.649649	0.5187	0.695169	0.4901	0.6245	0.639623	0.6875	0.6825	0.719	0.56	0.7771	0.659	0.6317	0.634856	0.575602	0.363823	0.5904	0.6235
2.4	0.5489	0.4552	0.3923	0.63771	0.448817	0.790867	0.7035	0.5346	0.526585	0.2948	0.4332	0.6192	0.6109	0.5751	0.6231	0.6057	0.4615	0.5593	0.397	0.5366	0.575	0.453719	0.421856	0.6703	0.4007	0.6399	0.679	0.7014	0.1801	0.682098	0.5449	0.712832	0.4897	0.6523	0.662567	0.7197	0.7078	0.7361	0.5831	0.7924	0.6897	0.6596	0.668081	0.609773	0.364427	0.6101	0.6772
2.5	0.5685	0.4898	0.4267	0.662732	0.467406	0.786888	0.7273	0.5382	0.521202	0.2773	0.4416	0.6453	0.6298	0.582	0.6631	0.6252	0.4887	0.5729	0.4196	0.5705	0.59	0.490268	0.432008	0.7012	0.423	0.651	0.7013	0.7402	0.1694	0.708872	0.5481	0.723282	0.4774	0.6846	0.686635	0.7478	0.7468	0.7539	0.6136	0.8114	0.718	0.6541	0.691749	0.625301	0.349762	0.6516	0.7223
2.6	0.5894	0.5428	0.4398	0.695249	0.4714	0.790093	0.7463	0.5563	0.525837	0.2949	0.4598	0.6745	0.6337	0.6291	0.6892	0.6491	0.5018	0.5755	0.4458	0.6033	0.6134	0.489858	0.444511	0.7037	0.4351	0.6848	0.7328	0.7597	0.1567	0.744531	0.6203	0.717959	0.4776	0.7247	0.695936	0.7829	0.777	0.7818	0.6419	0.8129	0.7567	0.6502	0.692342	0.631382	0.345246	0.7125	0.7565
2.7	0.6025	0.5367	0.4596	0.730266	0.509342	0.815138	0.7824	0.5824	0.523792	0.3342	0.4587	0.6844	0.6382	0.6341	0.7179	0.6747	0.5182	0.5739	0.4712	0.6252	0.6275	0.505165	0.472424	0.7297	0.4619	0.7212	0.7759	0.7982	0.1463	0.799874	0.6417	0.759417	0.5002	0.7447	0.716561	0.8227	0.8402	0.8106	0.6658	0.8326	0.813	0.6574	0.714797	0.657249	0.349126	0.7503	0.787
2.8	0.6014	0.5523	0.497	0.745104	0.521374	0.875051	0.7946	0.605	0.51822	0.3604	0.4859	0.6862	0.634	0.6507	0.727	0.7076	0.5542	0.5727	0.4855	0.6519	0.6576	0.515355	0.484394	0.7594	0.4864	0.723	0.7537	0.8345	0.172	0.83996	0.6996	0.783816	0.5014	0.7651	0.77274	0.8748	0.8769	0.8556	0.6773	0.8556	0.8274	0.6897	0.753173	0.673157	0.358016	0.7752	0.8171
2.9	0.6226	0.5787	0.5295	0.76335	0.52259	0.942795	0.8086	0.6271	0.520032	0.3592	0.5112	0.6797	0.6365	0.681	0.7491	0.7543	0.5633	0.5765	0.5193	0.6657	0.6408	0.549804	0.495095	0.787	0.5019	0.7424	0.744	0.8576	0.2251	0.88489	0.7184	0.799772	0.5118	0.8001	0.831765	0.8899	0.8965	0.8721	0.7077	0.8858	0.8746	0.7042	0.770485	0.715479	0.437648	0.8019	0.8567
3	0.6069	0.6029	0.5603	0.785089	0.536455	0.97103	0.8415	0.6486	0.523437	0.3759	0.4975	0.6777	0.636	0.6919	0.7879	0.7595	0.5935	0.575	0.5545	0.6752	0.6565	0.601227	0.517045	0.8215	0.511	0.8324	0.7748	0.8799	0.2323	0.925828	0.7507	0.854754	0.5213	0.8246	0.87743	0.9517	0.9532	0.9039	0.743	0.9164	0.9241	0.734	0.768182	0.753643	0.452812	0.8402	0.8898
3.1	0.6258	0.634	0.5853	0.811397	0.580836	0.996315	0.865	0.6751	0.521039	0.473	0.5193	0.7248	0.6305	0.7124	0.7896	0.7844	0.6049	0.5783	0.5819	0.6976	0.6567	0.624584	0.519902	0.8805	0.5332	0.8727	0.8193	0.907	0.1922	0.949689	0.7934	0.863019	0.4998	0.8331	0.902315	0.9675	0.9413	0.9461	0.7777	0.9607	0.9179	0.7646	0.79771	0.805008	0.469193	0.8301	0.899
3.2	0.6503	0.6635	0.5971	0.804634	0.632265	1.01034	0.8924	0.7028	0.523631	0.5145	0.5463	0.767	0.6521	0.7279	0.7869	0.81	0.6252	0.5701	0.6138	0.7165	0.6588	0.65671	0.530305	0.9135	0.5281	0.8714	0.8341	0.9184	0.267	0.98645	0.8573	0.87666	0.5025	0.8495	0.931077	1.001	0.9539	0.9775	0.7975	0.9962	0.9773	0.7852	0.821158	0.816202	0.497979	0.8761	0.9336
3.3	0.6521	0.6763	0.6318	0.81555	0.641967	1.02326	0.9116	0.7247	0.523244	0.5356	0.57	0.8017	0.6659	0.7695	0.8055	0.8324	0.6438	0.5861	0.6297	0.7298	0.6543	0.681843	0.554828	0.9169	0.5253	0.9506	0.8328	0.9094	0.3294	1.01539	0.8748	0.885943	0.4937	0.8611	0.967067	1.0303	0.9986	0.9998	0.8174	1.0104	1.0285	0.8322	0.848474	0.837756	0.526733	0.9135	0.9746
3.4	0.657	0.7049	0.6604	0.833902	0.643561	1.03886	0.9169	0.7362	0.520687	0.6029	0.5921	0.8383	0.6882	0.7872	0.8334	0.8538	0.6637	0.6033	0.6665	0.7556	0.6722	0.695746	0.573598	0.9454	0.5295	0.9957	0.9089	0.9115	0.3548	1.0415	0.9084	0.933456	0.5151	0.899	0.993481	1.0416	1.0345	1.0319	0.8468	1.016	1.0706	0.8681	0.910488	0.870086	0.554446	0.9428	0.9982
3.5	0.667	0.7215	0.6708	0.84107	0.648455	1.08082	0.9218	0.7664	0.522889	0.6319	0.6268	0.8608	0.7461	0.8062	0.84	0.8687	0.6957	0.6004	0.7473	0.7826	0.7176	0.7205	0.596222	0.9649	0.5278	1.0167	0.9332	0.9266	0.3289	1.08416	0.9425	0.962711	0.5176	0.9155	1.02214	1.0845	1.0611	1.0642	0.8788	1.0614	1.0981	0.9137	0.96393	0.889213	0.569279	1.0242	1.038
3.6	0.6561	0.7496	0.6614	0.858204	0.664107	1.1049	0.9369	0.7931	0.523541	0.6215	0.6663	0.8841	0.77	0.8327	0.8683	0.9012	0.7113	0.6113	0.8111	0.7999	0.7526	0.766393	0.615161	0.9832	0.5335	1.008	0.9699	0.9241	0.3885	1.10892	0.9832	0.992374	0.5056	0.9281	1.04775	1.1017	1.1207	1.0941	0.902	1.0991	1.1359	0.9424	0.994181	0.923886	0.576972	1.0399	1.0702
3.7	0.6597	0.7793	0.7055	0.859837	0.681699	1.1359	0.9551	0.8153	0.522276	0.7101	0.7054	0.9167	0.8059	0.8658	0.8874	0.9166	0.7287	0.6192	0.8364	0.818	0.7852	0.808297	0.632381	1.027	0.5305	1.0151	0.987	0.9424	0.3954	1.12665	1.0183	1.01655	0.5233	0.9522	1.07148	1.1366	1.1586	1.1427	0.9187	1.1319	1.1499	0.9756	1.03035	0.956249	0.562	1.0674	1.0822
3.8	0.6665	0.8028	0.7394	0.84038	0.703973	1.162	0.9471	0.8333	0.53048	0.6616	0.7176	0.9343	0.8286	0.9058	0.9128	0.9476	0.749	0.618	0.8732	0.8483	0.8156	0.829108	0.646387	1.0701	0.5304	1.0524	0.9775	0.978	0.3856	1.16742	1.0524	1.04866	0.5201	1.0079	1.13276	1.1631	1.1789	1.1481	0.9411	1.1627	1.1725	1.0132	1.02398	0.980365	0.565954	1.048	1.0962
3.9	0.7782	0.8379	0.776	0.854215	0.751404	1.25373	0.9809	0.8572	0.524631	0.6644	0.7466	0.9593	0.8424	0.9221	0.9285	0.9834	0.788	0.6294	0.8977	0.8837	0.8512	0.811789	0.660364	1.0938	0.5283	1.0706	0.9782	1.0194	0.4615	1.19974	1.0944	1.05806	0.5215	1.0405	1.14516	1.1923	1.2183	1.169	0.9751	1.2409	1.1927	1.045	1.04029	1.0078	0.569132	1.0426	1.1251
4	0.795	0.852	0.7904	0.880803	0.785951	1.26498	1.0083	0.882	0.519896	0.6514	0.7757	0.9685	0.8866	0.947	0.96	1.012	0.8228	0.6316	0.9198	0.9293	0.8868	0.820612	0.67403	1.1194	0.5313	1.1073	1.0089	1.0491	0.5071	1.25109	1.1265	1.07459	0.5176	1.0847	1.16201	1.238	1.248	1.1953	0.9889	1.273	1.2201	1.0752	1.05988	1.03247	0.569979	1.0686	1.1524
4.1	0.8386	0.8336	0.8311	0.883758	0.80869	1.31251	1.0321	0.9147	0.522465	0.6959	0.8042	0.9785	0.925	0.9681	0.993	1.0314	0.8379	0.6248	0.9341	0.9511	0.9031	0.817889	0.694577	1.2606	0.5286	1.1378	1.0529	1.1069	0.5583	1.28043	1.1375	1.102	0.5238	1.1235	1.1809	1.2876	1.2797	1.2261	1.0254	1.3402	1.246	1.0979	1.12183	1.06272	0.573357	1.1077	1.1611
4.2	0.8747	0.8513	0.8802	0.938245	0.852801	1.34845	1.0527	0.9174	0.518311	0.7006	0.8381	0.975	0.9727	0.9911	1.0084	1.0626	0.8573	0.6265	0.9604	0.9751	0.9247	0.815242	0.707992	1.3153	0.5325	1.134	1.0446	1.1186	0.615	1.30758	1.1426	1.11195	0.5399	1.1608	1.18311	1.3292	1.3046	1.2699	1.056	1.3364	1.2794	1.1195	1.11529	1.07402	0.576822	1.1782	1.1546
4.3	0.8787	0.878	0.9054	0.958223	0.818239	1.36076	1.0687	0.9282	0.522025	0.7584	0.8634	0.9797	1.028	1.0226	1.0316	1.1098	0.8988	0.6217	1.0031	0.995	0.9308	0.824128	0.718865	1.3499	0.5304	1.1646	1.0425	1.1489	0.6282	1.32337	1.1933	1.11986	0.5698	1.168	1.17883	1.3228	1.3407	1.2955	1.0809	1.3596	1.305	1.134	1.11972	1.07968	0.574282	1.2125	1.1961
4.4	0.8785	0.9162	0.9259	0.988968	0.823362	1.45849	1.1135	0.957	0.517513	0.7697	0.9038	0.9755	1.0431	1.079	1.0434	1.1405	0.9223	0.6197	1.0258	1.0175	0.9357	0.817791	0.745845	1.3724	0.525	1.1981	1.1515	1.1688	0.6501	1.31692	1.2369	1.10809	0.5902	1.1904		1.3441	1.382	1.3379	1.1046	1.3667	1.3346	1.1346	1.15673	1.11218	0.572904	1.2338	1.2553
4.5	0.9115	0.9506	0.9632	1.00152	0.83314	1.46387	1.1375	0.9839	0.522363	0.8001	0.9248	0.9942	1.0258	1.1351	1.0565	1.1616	0.9334	0.6279	1.0545	1.0335	0.9269	0.834166	0.775438	1.3922	0.5277	1.2355	1.2002	1.1971	0.6559	1.19932	1.2613	1.11464	0.6055	1.2293		1.3864	1.4063	1.3729	1.1189	1.3831	1.3797	1.1387	1.17736	1.13355	0.567952	1.2667	1.28
4.6	0.9524	0.9779	0.9901	1.0446	0.855919	1.47921	1.1532	1.0088	0.545599	0.8698	0.9445	1.017	1.0346	1.1724	1.0912	1.1865	0.9528	0.5691	1.0629	1.0544	0.9411	0.860515	0.801972	1.4269	0.5308	1.2477	1.2101	1.2266	0.6897	1.29332	1.2626	1.17565	0.6304	1.26		1.4365	1.4315	1.4174	1.1418	1.4011	1.3948	1.1653	1.20855	1.14032	0.577488	1.2897	1.3277
4.7	0.9627	1.0108	0.9945	1.0674	0.884497	1.50264	1.1774	1.0316	0.565637	0.8937	0.9661	1.0554	1.0492	1.2072	1.119	1.2229	0.9966	0.5635	1.1072	1.084	0.9625	0.881331	0.834479	1.5236	0.5407	1.2827	1.2755	1.2629	0.7358	1.30685	1.3037	1.19968	0.6476	1.2869		1.4534	1.4584	1.4607	1.1859	1.4393	1.4043	1.1989	1.23592	1.18326	0.58182	1.3372	1.3239
4.8	0.9965	1.0332	0.9978	1.08526	0.923993	1.53732	1.212	1.0762	0.593896	0.8822	0.9769	1.079	1.0581	1.2379	1.1184	1.256	1.0033	0.5905	1.1379	1.1119	0.9983	0.903504	0.863417	1.5881	0.5506	1.2635	1.2934	1.2964	0.7602	1.22963	1.3384	1.2346	0.6654	1.304		1.4726	1.4805	1.4729	1.208	1.4923	1.4151	1.232		1.21128	0.614352	1.375	1.3042
4.9	1.0222	1.0702	1.0155	1.09274	0.927875	1.5758	1.2358	1.0999	0.620125	0.8933	0.9993	1.0957	1.0817	1.2576	1.1448	1.268	1.018	0.6329	1.1419	1.1326	1.043	0.935932	0.874985	1.6084	0.5495	1.3304	1.3104	1.3263	0.8128	1.24874	1.3733	1.26268	0.707	1.3231		1.5149	1.5152	1.4861	1.2352	1.5327	1.4267	1.2579		1.25834	0.64271	1.3828	1.363
5	1.068	1.1054	1.0212		0.956917	1.61625	1.2559	1.1299	0.649755	0.9309	0.9977	1.1143	1.093	1.3073	1.1462	1.2662	1.048	0.6317	1.1348	1.1435	1.0659	0.94459	0.871933	1.6241	0.565	1.3695	1.3287	1.3326	0.8162	1.22348	1.409	1.29091	0.7373	1.3401		1.5745	1.5658	1.4861	1.2688	1.532	1.4487	1.2947		1.29232	0.645749	1.3958	1.3812
5.1	1.0986	1.1422	1.0267		0.960685	1.66445	1.2797	1.1602	0.68109	0.9466	1.004	1.1364	1.1168	1.3704	1.145	1.2944	1.0614	0.6275	1.1406	1.1598	1.084	0.942882	0.894126	1.6654	0.5607	1.3942	1.3742	1.3694	0.861	1.22717	1.4465	1.34101	0.7637	1.3459		1.605	1.5846	1.492	1.2887	1.5254	1.4812	1.3096		1.31786	0.650738	1.4301	1.414
5.2	1.1254	1.1418	1.0422		0.963937	1.73747	1.2994	1.2088	0.747615	1.0528	1.0087	1.1793	1.1398	1.3948	1.1464	1.3559	1.0752	0.6398	1.1335	1.1727	1.1202	0.971859	0.930224	1.6983	0.5628	1.4091	1.4212	1.3974	0.8534	1.2422	1.4782	1.35213	0.7827	1.3435		1.6231	1.617	1.5392	1.3176	1.534	1.5176	1.3215		1.33368	0.655855	1.4486	1.4114
5.3	1.138	1.147	1.0647		0.983576	1.7515	1.3067	1.2335	0.774203	1.0758	1.0314	1.2062	1.1778	1.3978	1.1479	1.3776	1.0862	0.6742	1.1289	1.1889	1.2027	0.990329	0.975653	1.7399	0.558	1.4206	1.4162	1.4362	0.8524	1.30612	1.4675	1.36808	0.7947	1.343		1.6508	1.6411	1.5966	1.3348	1.5534	1.5588	1.3503		1.356	0.668959	1.4829	1.4373
5.4	1.1386	1.1432	1.0784		1.01032	1.82221	1.3047	1.2514	0.795117	1.0954	1.0787	1.235	1.2088	1.4314	1.1514	1.4124	1.1194	0.7028	1.1422	1.2159	1.2329	1.00104	1.00431	1.7749	0.5611	1.4731	1.3992	1.5058	0.8528	1.3478	1.5111	1.38937	0.8048	1.3301		1.6954	1.6691	1.6264	1.3658	1.5932	1.5771	1.3691		1.3963	0.708669	1.5122	1.5108
5.5	1.1311	1.1567	1.1031		1.00592	1.85588	1.3207	1.2793	0.820559	1.1009	1.0896	1.2607	1.233	1.452	1.1668	1.4252	1.1539	0.8176	1.1346	1.2423	1.2511	1.02874	1.02446	1.8323	0.5483	1.499	1.3912	1.5306	0.9137	1.40279	1.4988	1.41276	0.8147	1.323		1.7072	1.6857	1.6591	1.3942	1.6087	1.5988	1.3916		1.42667	0.722234	1.5479	1.5382
5.6	1.1437	1.1779	1.1338		1.05744	1.9102	1.3701	1.3059	0.856874	1.1532	1.0852	1.2803	1.298	1.4816	1.1721	1.4333	1.1617	0.8415	1.1422	1.2646	1.2692	1.054	1.03922	1.8641	0.5586	1.4701	1.3957	1.5226	0.8773	1.45381	1.5232	1.45946	0.8514	1.3268		1.7604	1.7055	1.6853	1.4001	1.6655	1.6389	1.4148		1.44631	0.736406	1.5546	1.5523
5.7	1.1586	1.1939	1.1352		1.06895	1.91302	1.418	1.3393	0.883223	1.1	1.1105	1.2777	1.3253	1.5293	1.1774	1.4712	1.1843	0.8491	1.147	1.2846	1.3228	1.08064	1.07773	1.8784	0.5881	1.4603	1.4032	1.5577	0.9259		1.5459	1.49388	0.911	1.3268		1.7637	1.7241	1.7224	1.4085	1.7184	1.6504	1.4395		1.46214	0.755055	1.6052	1.5462
5.8	1.1836	1.2173	1.171		1.08673	1.94645	1.4187	1.3736	0.92863	1.1061	1.1407	1.2993	1.3613	1.5399	1.1758	1.4992	1.2869	0.8769	1.1513	1.3015	1.3704	1.0935	1.09159	1.9231	0.6117	1.5111	1.4095	1.5457	0.8978		1.5735	1.53861	0.9436	1.3258		1.8064	1.7407	1.7501	1.4196	1.7091	1.6638	1.4507		1.49055	0.774548	1.6433	1.561
5.9	1.1771	1.2245	1.1701		1.09985	1.95626	1.4341	1.3885	0.993297	1.1439	1.1616	1.3153	1.3886	1.5645	1.1762	1.5195	1.2925	0.9099	1.1711	1.3183	1.3865	1.11323	1.12051	1.9479	0.6484	1.5312	1.44	1.5998	0.9233		1.6108	1.55138	0.9674	1.331		1.8238	1.762	1.766	1.4399	1.7396	1.6826	1.4788		1.50214	0.796489	1.6754	1.5592
6	1.1764	1.2274	1.2032		1.10806	1.96698	1.5023	1.4164	1.00539	1.1751	1.1873	1.3306	1.3882	1.5842	1.1773	1.5382	1.2641	0.9354	1.1628	1.3205	1.4001	1.13822	1.13509	1.9894	0.6709	1.5595	1.4791	1.6324	0.8819		1.6597	1.57694	0.965	1.3317		1.843	1.7714	1.7974	1.4552	1.7782	1.7296	1.5298		1.53836	0.826249	1.7064
6.1	1.2377	1.2313	1.2366		1.11599	1.96668	1.5266	1.442	1.02875	1.1754	1.2027	1.3667	1.3772	1.6224	1.2152	1.5538	1.3662	0.96	1.1868	1.3372	1.4433	1.13208	1.16452	2.0212	0.6711	1.5808	1.5688	1.6591	0.8914		1.7292	1.65385	1.0089	1.3483		1.8841	1.816	1.8263	1.4736	1.8507	1.7684	1.5645		1.55793	0.852903	1.7355
6.2	1.2467	1.2273	1.2599		1.14176	1.98714	1.5228	1.4742	1.0543	1.2145	1.2076	1.3968	1.4034	1.6197	1.2262	1.5623	1.3976	0.9959	1.2153	1.3413	1.472	1.14373	1.19101	2.0393	0.6895	1.6011	1.5948	1.7108	0.9384		1.7747	1.68369	1.0433	1.4123		1.9163	1.8475	1.8374	1.4825	1.8958	1.8049	1.5831		1.57415	0.872775	1.7719
6.3	1.2697	1.2235	1.2884		1.1628	2.0019	1.5257	1.5039	1.07478	1.2101	1.22	1.422	1.4092	1.6141	1.2541	1.5925	1.4845	1.0111	1.2434	1.3387	1.4862	1.14019	1.2307	2.0604	0.716	1.6409	1.6069	1.7326	0.8972		1.7943	1.70412	1.0438	1.4298		1.9487	1.8917	1.8706	1.5018	1.9228	1.8361	1.6289		1.6156	0.884847	1.8044
6.4	1.2689	1.2295	1.3389		1.18365	1.98237	1.5316	1.5277	1.08942	1.2322	1.2277	1.4618	1.3956	1.6261	1.2754	1.6197	1.4389	1.0313	1.267	1.3433	1.5172	1.1514	1.23168	2.0845	0.7431	1.6763	1.6246	1.739	0.9105		1.8011	1.72741	1.0922	1.4436		1.985	1.9244	1.9244	1.5256	1.953	1.8609	1.6577		1.63844	0.912349	1.8427
6.5	1.2777	1.2434	1.3663		1.18855	2.01143	1.5495	1.5534	1.11771	1.2927	1.2417	1.4734	1.42	1.6486	1.2783	1.644	1.3915	1.0523	1.2915	1.349	1.5532	1.17568	1.24009	2.1221	0.7845	1.6972	1.6459	1.7699	0.9533		1.8659	1.75356	1.1449			2.0007	1.9659	1.961	1.5529	1.9693	1.9021	1.6853		1.671	0.927811	1.8819
6.6	1.3171	1.2466	1.3993		1.20636	2.07165	1.5668	1.577	1.16284	1.3308	1.2627	1.5061	1.4541	1.6652	1.3056	1.6578	1.4041	1.068	1.3104	1.3486	1.5681	1.23602	1.23285	2.1317	0.8251	1.7687	1.7189	1.7965	0.9437		1.8992	1.79808	1.1748			1.9837	2.007	1.9999	1.5912	1.9609	1.9256	1.7043		1.70385	0.944758	1.9178
6.7	1.3378	1.2508	1.4253		1.22193	2.12189	1.5609	1.5848	1.20304	1.3627	1.338	1.5473	1.4663	1.6832	1.3394	1.7128	1.4219	1.0827	1.3506	1.347	1.582	1.24681	1.25794	2.1817	0.8374	1.7632	1.757	1.8144	1.0281		1.9474	1.82884	1.2081			1.9873	2.0438	2.0343	1.6063	1.9714	1.9738	1.731		1.72163	0.975425	1.9449
6.8	1.352	1.2744	1.4405		1.24156	2.12648	1.5849	1.5988	1.24097	1.3712	1.3813	1.5293	1.4802	1.709	1.3578	1.7388	1.4334	1.0854	1.3786	1.3544	1.6099	1.22748	1.2799	2.1887	0.8662	1.7783	1.7919	1.8541	1.0805		1.9608	1.87966	1.2413			1.9731	2.0243	2.1038	1.6233	1.9744	2.002	1.7585		1.74599	1.00833	1.9594
6.9	1.3573	1.2954	1.4792		1.27219	2.13794	1.6125	1.5963	1.25658	1.4025	1.409	1.5706	1.5043	1.7065	1.3817	1.7754	1.4684	1.1146	1.3967	1.3569	1.6808	1.25327	1.29937	2.2093	0.879	1.7931	1.8706	1.896	1.1328		1.9767	1.84581	1.2916			1.9685	2.0604	2.1248	1.643	1.9999	2.0259	1.7742		1.75941	1.04672	1.9554
7	1.3614	1.3201	1.4901		1.29175	2.1563	1.6159	1.6101	1.28403	1.5303	1.4147	1.6172	1.5689	1.7255	1.4189	1.7882	1.4807	1.1329	1.4163	1.3489	1.7034	1.27135	1.33363	2.2366	0.9099	1.8423	1.9048	1.9157	1.1818		2.0241	1.85642	1.3026			1.994	2.1048	2.2017	1.6675	2.0271	2.0593	1.8057		1.77413	1.07099	1.9672
7.1	1.3812	1.345	1.5332		1.3492	2.13962	1.6578	1.6473	1.28876	1.5523	1.4412	1.6529	1.5993	1.7261	1.4415	1.8003	1.4895	1.1481	1.4338	1.347	1.7348	1.31178	1.36053	2.2559	0.9238	1.8638	1.9347	1.9665	1.1317		2.0964		1.2917			1.9946	2.1414	2.2147	1.6906	2.084	2.0941	1.8494		1.79342	1.08543	1.9619
7.2	1.3553	1.3632	1.5566		1.36413	2.11289	1.6883	1.6837	1.31544	1.4948	1.457	1.7033	1.5981	1.7446	1.4831	1.8143	1.5045	1.1444	1.4495	1.3506	1.7645	1.33492	1.38936	2.2892	0.9487	1.8714	1.9617	1.9976	1.1836		2.1314		1.2837			2.0132	2.1608	2.232	1.7229	2.1363	2.1304	1.8797		1.8519	1.091	1.968
7.3	1.4385	1.391	1.5877		1.36301	2.12923	1.7051	1.7135	1.33761	1.4977	1.4895	1.7162	1.6259	1.7927	1.5074	1.8193	1.537	1.1671	1.4715	1.3578	1.7987	1.34549	1.41815	2.3115	0.9728	1.9076	2.0234	2.0122	1.1676		2.1469		1.3114			2.0459	2.1953	2.262	1.7424	2.1786	2.1492	1.918		1.87129	1.11416	1.9655
7.4	1.4927	1.4208	1.6281			2.14049	1.7191	1.7366	1.34893	1.4992	1.5165	1.7382	1.6481	1.795	1.5247	1.8189	1.5624	1.193	1.4965	1.3504	1.8623	1.34789	1.43236	2.3453	0.9961	1.9517	2.0519	2.0972	1.2425		2.1715		1.3377			2.0705	2.199	2.2722	1.7742	2.2175	2.1702	1.9298		1.90474	1.16334	1.961
7.5	1.5297	1.4349	1.6134			2.15193	1.7613	1.7711	1.34974	1.5085	1.5609	1.7597	1.6576	1.793	1.5483	1.821	1.6017	1.2118	1.5092	1.3547	1.9077	1.37998	1.43372	2.3578	1.0195	1.9784	2.0787	2.1373	1.2136		2.1606		1.3564			2.1094	2.2608	2.299	1.8032	2.2261	2.1932	1.955		1.94166	1.18915	1.9613
7.6	1.5444	1.4733	1.6256			2.15751	1.7955	1.8084	1.36147	1.5491	1.578	1.793	1.6904	1.7969	1.5565	1.8456	1.6323	1.256	1.5358	1.3556	1.9397	1.38072	1.45113	2.3768	1.0349	2.0096	2.0948	2.1513	1.2535		2.2124		1.3818			2.1648	2.2937	2.3434	1.8258	2.2157	2.2206	2.0004		1.96928	1.19928	1.9668
7.7	1.5849	1.4873	1.6525			2.16964	1.8062	1.8368	1.38916	1.5983	1.6369	1.8154	1.701	1.8004	1.5525	1.8746	1.6387	1.2806	1.5638	1.3587	1.9797	1.41699	1.49605	2.4027	1.0585	2.0323	2.1217	2.1713	1.33		2.2389		1.4257			2.2048	2.3105	2.3235	1.8495	2.2229	2.2574	2.0274		1.99495	1.21022	1.9653
7.8	1.6364	1.513	1.6756			2.15044	1.8552	1.8817	1.39736	1.5786	1.6355	1.831	1.7289	1.7973	1.5494	1.8986	1.6456	1.3098	1.5723	1.3553	2.0141	1.4506	1.51387	2.4445	1.0886	2.0815	2.1655	2.1854	1.348		2.2488		1.4587			2.2598	2.3358	2.3386	1.8925	2.2307	2.285	2.0584		2.00766	1.22047	1.9875
7.9	1.647	1.5321	1.6888			2.16268	1.8731	1.9056	1.43708	1.5917	1.6676	1.8752	1.7496	1.7994	1.5526	1.918	1.6905	1.337	1.602	1.358	2.0489	1.48406	1.54894	2.4856	1.1086	2.1144	2.1754	2.2043	1.3388		2.2749		1.4811			2.3004	2.3599	2.3751	1.9152	2.2311	2.3372	2.0842		2.03861	1.26048	2.024
8	1.6637	1.5681	1.7046			2.16725	1.8873	1.92	1.46105	1.616	1.6902	1.9135	1.7758	1.7993	1.5758	1.9495	1.7145	1.4009	1.6221	1.3548	2.0755	1.50517	1.58165	2.5104	1.1271	2.1253	2.1705	2.2161	1.3658		2.3219		1.5145			2.3313	2.3375	2.4049	1.9368	2.2762	2.3421	2.1274		2.05526	1.29991	2.0766
8.1	1.7206	1.5964	1.7344			2.17899	1.9046	1.9493	1.49423	1.6124	1.6478	1.928	1.7948	1.8007	1.6104	1.9625	1.7153	1.4411	1.63	1.3557	2.0905	1.51441	1.58749	2.5498	1.1474	2.1343	2.2293	2.2091	1.3805		2.3398		1.5357			2.3634	2.3805		1.9501	2.2845	2.3552	2.1668			1.33566	2.1226
8.2	1.7437	1.6336	1.7644			2.17383	1.9285	1.978	1.50477	1.6102	1.6764	1.9256	1.8217	1.8007	1.611	1.9914	1.7333	1.4642	1.6482	1.3503	2.1572	1.5306	1.60955	2.5648	1.22	2.1403	2.263	2.2162	1.4512		2.3754		1.5561			2.3841	2.4012		1.9533	2.2855	2.3929	2.1757			1.35658	2.1445
8.3	1.7464	1.6785	1.7834			2.18554	1.9588	1.9988	1.52589	1.6792	1.6818	1.9933	1.8258	1.7983	1.6419	2.024	1.7378	1.4586	1.6691	1.3598	2.1814	1.56122	1.64337	2.5926	1.2617	2.1629	2.3042	2.2237	1.4676		2.4204		1.5898			2.3978	2.4475		1.9702	2.291	2.4463	2.1973			1.37835	2.1239
8.4	1.755		1.7997			2.2098	1.9948	2.0356	1.54332	1.7332	1.6942	2.0162	1.8657	1.797	1.6757	2.0555	1.7242	1.4875	1.696	1.3569	2.2121	1.59634	1.66499	2.6101	1.2908	2.1834	2.3214	2.2198	1.4635		2.5107		1.6188			2.3838	2.5055		2.0021	2.3457	2.4497	2.2526			1.38311	2.1383
8.5	1.7852		1.8396			2.23536	2.0371	2.0446	1.5731	1.7438	1.7157	2.0259	1.9027	1.8001	1.7115	2.0892	1.7547	1.4991	1.7085	1.3604	2.2625	1.61465	1.67965	2.6289	1.323	2.2145	2.3654	2.2242	1.4203		2.5301		1.6388			2.4364	2.5575		2.0194	2.399	2.4951	2.281			1.40552	2.1615
8.6	1.7777		1.9243			2.3048	2.0758	2.0428	1.59444	1.8049	1.7354	2.0582	1.9147	1.7929	1.7345	2.1248	1.7708	1.5352	1.727	1.3557	2.2904	1.64937	1.69237	2.7037	1.362	2.2322	2.4063	2.2267	1.5044		2.5296		1.6487			2.503	2.541		2.0529	2.4047	2.5075	2.3147			1.42404	2.169
8.7	1.7933		1.9422			2.35605	2.1054	2.0404	1.6211	1.891	1.7606	2.0911	1.908	1.847	1.7598	2.1598	1.7784	1.5633	1.7482	1.3492	2.3252	1.70181	1.7132	2.7222	1.3836	2.2722	2.4435	2.2368	1.558		2.5486		1.6464			2.538	2.5803		2.0723	2.4191	2.5398	2.3493			1.44434	2.2149
8.8	1.8189		1.9552			2.37991	2.1354	2.0472	1.63877	1.9336	1.7613	2.1363	1.9092	1.8844	1.7755	2.1856	1.7934	1.5907	1.7558	1.354	2.3466	1.68469	1.73811	2.7899	1.4169	2.3447	2.4491	2.2374	1.5812		2.5937		1.6831			2.5498	2.5693		2.0963	2.4251	2.5627	2.3668			1.4517	2.2618
8.9	1.7797		1.9803			2.40719	2.1641	2.0502	1.66895	1.9762	1.7917	2.1867	1.9062	1.9093	1.82	2.1896	1.7976	1.6128	1.7711	1.3566	2.36	1.73541	1.76375	2.8122	1.4362	2.3388	2.4609	2.2429	1.5945		2.6188		1.7025			2.5997	2.5731		2.1276	2.4449	2.5593	2.3917			1.49611	2.3025
9	1.7974		1.986			2.44003	2.2205	2.0566	1.69588	1.9449	1.8513	2.2181	1.9022	1.9205	1.8645	2.2202	1.8157	1.6258	1.7927	1.359	2.3968	1.77721	1.75021	2.8369	1.4541	2.3522	2.5075	2.2848	1.5207		2.6372		1.7224			2.6251	2.639		2.1529	2.4488	2.5739	2.4102			1.51205	2.3306
9.1	1.8068		2.022			2.45901	2.254	2.0768	1.72564	1.958	1.8896	2.2434	1.8987	1.9313	1.888	2.2337	1.8368	1.6457	1.8138	1.356	2.4325	1.76585	1.7587	2.8667	1.4951	2.384	2.5259	2.3137	1.608		2.6623		1.733			2.645	2.6313		2.1738	2.453	2.603	2.4321			1.5253	2.3547
9.2	1.8081		2.0409			2.49116	2.2724	2.0979	1.75735	1.9647	1.8812	2.277	1.8967	1.9236	1.9121	2.2651	1.8216	1.6807	1.8452	1.3529	2.4637	1.79306	1.77367	2.8842	1.5305	2.3951	2.5392	2.3515	1.6238		2.7026		1.7661			2.6867	2.6477		2.189	2.4986	2.6225				1.54226	2.3756
9.3	1.8246		2.0607			2.5379	2.3132	2.1171	1.7823	1.9781	1.9	2.3088	1.9027	1.9291	1.9194	2.287	1.8515	1.7035	1.8729	1.3607	2.4617	1.82659	1.76871	2.9078	1.5595	2.4015	2.5711	2.3715	1.6483		2.7259		1.8022			2.6782	2.6722		2.2044	2.5334	2.6297				1.5545	2.4033
9.4	1.8513		2.0767			2.60391	2.3462	2.1394	1.80267	2.0779	1.9335	2.3443	1.8961	1.9281	1.9623	2.3336	1.8865	1.7231	1.8862	1.3783	2.5398	1.84219	1.70184	2.9408	1.5676	2.431	2.5866	2.3918	1.6931		2.7325		1.7976			2.681	2.7067		2.2251		2.6696				1.56258	2.4034
9.5	1.828		2.1034			2.57706	2.392	2.1607	1.83432	2.1269	1.9597	2.3765	1.9109	1.9281	2.0119	2.369	1.9077	1.7488	1.9026	1.4038	2.5599	1.86621	1.74781	2.9481	1.5874	2.4793	2.6416	2.4387	1.704		2.7879		1.8135			2.709	2.7349		2.2475		2.6985				1.57805	2.4291
9.6	1.8684		2.1403			2.53357	2.4161	2.1831	1.86083	2.1341	1.9567	2.4051	1.9245	1.9296	2.025	2.4129	1.9229	1.7779	1.9397	1.4137	2.5893	1.87799	1.77477	2.988	1.6228	2.5042	2.6539	2.4786	1.7137		2.82		1.842			2.738	2.8253		2.2882		2.7563					2.4665
9.7	1.9019		2.1827			2.55758	2.4269	2.1983	1.88619	2.1338	1.9784	2.412	1.9857	1.9274	2.0369	2.4442	1.9437	1.8069	1.972	1.4255	2.6066	1.90787	1.81306	3.0333	1.6601	2.5296	2.6923	2.5176	1.7098		2.8524		1.8662			2.7806	2.8365		2.3162		2.7938					2.4963
9.8	1.9402		2.1919			2.56651	2.4311	2.2272	1.9121	2.1135	1.9995	2.4321	2.0287	1.9306	2.0564	2.4725	1.9938	1.8324	1.9765	1.4634	2.619	1.93023	1.85173	3.0537	1.6909	2.5337	2.6986	2.5542	1.718		2.9419		1.8977			2.8018	2.833		2.3375		2.8027					2.5322
9.9	1.9522		2.2407			2.58005	2.4355	2.2564	1.93454	2.1016	2.0238	2.4456	2.0529	1.926	2.0785	2.5074	2.0431	1.8473	1.9811	1.4844	2.6282	1.96604	1.86688	3.0684	1.7028	2.5532	2.6997	2.6013	1.7179		2.9851		1.9328			2.8342	2.8453				2.812					2.544
10	1.9792		2.2692			2.58632	2.4357	2.2695	1.94562	2.1274		2.4524	2.064	1.924	2.1016	2.5392	2.0614	1.8744	2.0024	1.4993	2.6067	2.00374	1.88149	3.1021	1.7246	2.58	2.6847	2.6095	1.7261		3.0084		1.9571			2.8853	2.8517				2.8141					2.5603
10.1	1.9849		2.2827			2.63145	2.4534	2.2936	1.96187	2.1296		2.4955	2.084	1.9182	2.1014	2.5683	2.112	1.9104	2.0087	1.5134	2.5873	2.00377	1.88962	3.1344	1.757	2.5947	2.6904	2.6172	1.7174		3.0241		1.9803			2.9115	2.8794				2.8167					2.5731
10.2	2.0065		2.3003			2.67572	2.477	2.3209	1.99507	2.1356		2.52	2.1249	1.9242	2.1032	2.5878	2.0275	1.9578	2.0243	1.5291	2.6206	2.00237	1.90784	3.1623	1.7854	2.6718	2.7094	2.6149	1.7124		3.0528		1.9949			2.9333	2.9127				2.8519					2.6022
10.3	2.0394		2.3114			2.71185	2.4967	2.3427	2.02871	2.1455		2.5356	2.1613	1.9263	2.1007	2.5974	2.1267	1.9969	2.0404	1.5523	2.6619	2.01144	1.93469	3.183	1.8036	2.6666	2.7393	2.6184	1.7046		3.081		2.0092			2.9456	2.9408				2.8917					2.6239
10.4	2.05		2.3115			2.72131	2.5273	2.3707	2.03974	2.1468		2.5709	2.182	1.9288	2.0999	2.6115	2.1038	1.9957	2.0666	1.5758	2.7714	2.00727	1.93124	3.1814	1.8252		2.7528	2.6225	1.6988		3.0947		2.0155			2.9893	2.9613				2.9334					2.659
10.5	2.0643		2.3171			2.71458	2.5712	2.3982	2.06501	2.1431		2.6183	2.2063	1.9236	2.1048	2.6302	2.2087	2.0176	2.0812	1.5978	2.8215	2.0038	1.94606	3.1821	1.8415		2.8024	2.6234	1.7219		3.1089		2.0346			2.9885	2.9951				2.9472					2.6856
10.6	2.0761		2.3649			2.676	2.5968	2.4241	2.09125	2.1365		2.6473	2.2192	1.9272	2.1049	2.6479	2.2451	2.0217	2.0978	1.6284	2.8276	2.00799	2.00409	3.1861	1.8706		2.8504	2.6325	1.7276		3.1335		2.0518			3.0129	3.0499				2.9717					2.7186
10.7	2.106		2.3939			2.69566	2.6321	2.4524	2.11723	2.19		2.6778	2.2175	1.9336	2.108	2.6685	2.2503	2.04	2.1363	1.6316	2.8425	2.05247	2.0373	3.2093	1.9065		2.8343	2.6651	1.793		3.204		2.0539			3.0427	3.0855				2.986					2.7381
10.8	2.1429		2.4133			2.69238	2.6515	2.4599	2.14496			2.7054	2.2318	1.9299	2.1142	2.684	2.2705	2.059	2.1719	1.6604	2.8569	2.07716	2.04436	3.2371	1.9406		2.8398	2.7214	1.7665		3.2289		2.0334			3.1007	3.1273				3.0173					2.7581
10.9	2.1588		2.4382			2.73052	2.6696	2.458	2.19922			2.7154	2.2767	1.939	2.1302	2.7125	2.323	2.056	2.1859	1.6817	2.8763	2.08809	2.04243	3.2541	1.9786		2.8724	2.7055	1.7652		3.2554		2.059			3.1331	3.1601				3.0731					2.7859
11	2.1709		2.4383			2.73817	2.6924	2.4547	2.22691			2.7402	2.3056	1.9699	2.1592	2.7427	2.3432	2.076	2.1806	1.7124	2.949	2.10305	2.05192	3.2818	2.0142		2.903	2.7215	1.7727		3.2772		2.0682			3.1407	3.1768				3.0915					2.8082
11.1	2.1884		2.4528			2.73584	2.7164	2.4554	2.23625			2.7814	2.3135	2.0232	2.1856	2.7663	2.352	2.0918	2.1845	1.739	3.0062	2.12831	2.0821	3.3121	2.0414		2.9283	2.7684	1.7745		3.3232		2.1119			3.1978	3.2573				3.1144					2.8297
11.2	2.2375		2.4718			2.77285	2.7268	2.4533	2.25448			2.8037	2.3205	2.0433	2.1901	2.7972	2.3702	2.1225	2.185	1.7635	3.0431	2.07491	2.1137	3.3304	2.0505		2.9733	2.7965	1.7722		3.3604		2.1636			3.2401	3.2781				3.1418					2.8572
11.3	2.2373		2.506			2.74651	2.7522	2.4548	2.2952			2.8258	2.3213	2.0694	2.1952	2.8206	2.36	2.1484	2.1788	1.7709	3.0875	2.09443	2.15248	3.3761	2.0742		3.0428	2.8192	1.7718		3.394		2.2175			3.2565	3.2779				3.1781					2.9046
11.4	2.2265		2.5366			2.76087	2.7808	2.4578	2.35522			2.8571	2.3269	2.0972	2.2038	2.8541	2.394	2.1794	2.1762	1.7884	3.1109	2.12233	2.18302	3.3853	2.1059		3.0934	2.834	1.7847		3.4207		2.2015			3.2635	3.2604				3.2089					2.9237
11.5	2.2366		2.5639			2.81434	2.8171	2.459	2.35902			2.8653		2.1234	2.1964	2.8916	2.4216	2.239	2.1819	1.7976	3.1537	2.15213	2.18155	3.4406	2.1511		3.1464	2.8758	1.7997		3.4538		2.2112			3.2662	3.2886									2.933
11.6	2.2674		2.5895			2.84558	2.8407	2.4579	2.37533			2.9034		2.1682	2.205	2.932	2.4497	2.2549	2.1834	1.818	3.1866	2.16525	2.24072	3.4514	2.1647		3.1584	2.9248	1.904		3.4981		2.2383			3.2958	3.3008									2.9594
11.7	2.2942		2.6174			2.87425	2.8568	2.4742	2.41395			2.9332		2.1923	2.2008	2.963	2.478	2.2769	2.2024	1.8323	3.2174	2.19023	2.24677	3.5063	2.174		3.1687	2.9766	1.9538		3.5349		2.2503			3.3184	3.3172									2.9753
11.8	2.2889		2.6184			2.90143			2.42691			2.9488		2.2162	2.1931	2.9992	2.507	2.2905	2.2362	1.8599	3.2383	2.20827	2.25153	3.5497	2.2153		3.1469	3.0051	1.9523		3.5424		2.2582			3.34	3.3519									3.0034
11.9	2.3081		2.6423			2.90466			2.45813			2.9911		2.2192	2.2042	3.0319	2.5374	2.3157	2.2503	1.8696	3.2678	2.23733	2.26324	3.5854	2.2298		3.1496	3.0453	1.9681		3.5502		2.3071			3.388	3.3785									2.9937
12	2.31		2.6638			2.94214			2.48749			2.9985		2.2473	2.2185	3.0493	2.5553	2.3546	2.262	1.9041	3.3013	2.36952	2.30141	3.6003	2.2531		3.172	3.0989	1.9923		3.5521		2.3451			3.3951	3.4037									2.9925
12.1	2.3451		2.6836			2.99409			2.50216			3.0232		2.2876	2.2431	3.0831	2.5968	2.4015	2.2701	1.9309	3.326	2.41126	2.31164	3.6095	2.2621		3.2271	3.1065	2.0619		3.5863		2.3721			3.4253	3.4199									3.018
12.2	2.352		2.6943						2.49772			3.0618		2.3131	2.2695	3.133	2.6501	2.4218	2.2719	1.947	3.3759	2.38172	2.32969	3.6322	2.2732		3.2133	3.132	2.1143		3.5937		2.422			3.4787	3.4481									3.0434
12.3			2.7022						2.4979			3.0794		2.3438	2.2628	3.157	2.6526	2.4322	2.2795	1.9623	3.3902	2.37657	2.33145	3.6455	2.2885		3.2468	3.1669	2.0936		3.5958		2.4738			3.5084	3.4531									3.0765
12.4			2.7373						2.50996			3.1031		2.3508	2.2733	3.1804	2.6717	2.4511	2.299	1.9833	3.4422	2.43093	2.37339	3.6577	2.3017		3.2828	3.2048	2.1139		3.6108		2.4919			3.5653	3.4907									3.1472
12.5			2.7815						2.52252			3.1088		2.4003	2.2919	3.2049	2.702	2.4754	2.3236	1.9947	3.5008	2.45509	2.39432	3.7061	2.3111		3.3445	3.2427	2.1608		3.6047		2.5327			3.617	3.5054									3.1549
12.6			2.8568						2.52735			3.1478		2.4415	2.2992	3.2302	2.7343	2.5105	2.3532	1.9933	3.5397	2.47789	2.41536	3.7013	2.313		3.3785	3.267	2.1663		3.6057		2.5755			3.6419	3.5261									3.1612
12.7			2.9033						2.52868			3.158		2.4573	2.3106	3.2524	2.7494	2.5392	2.3802	1.9927	3.5432	2.48171	2.44235	3.735	2.3134		3.3357	3.3045	2.2468		3.6188		2.599			3.6784	3.5345									3.1783
12.8			2.9073						2.53113			3.1798		2.474	2.3443	3.2744	2.7684	2.5657	2.3963	2.0044	3.569	2.48029	2.48805	3.7798	2.3219		3.3397	3.3242	2.2654		3.638		2.6331			3.7081	3.5452									3.1983
12.9			2.9378						2.56718			3.2109		2.5042	2.3449	3.2991	2.7885	2.594	2.4155	2.0141	3.5799	2.59971	2.49843	3.8157	2.3221		3.3747	3.3403	2.2522		3.6595		2.6336			3.7372	3.5647									3.2266
13			2.9626						2.57417			3.2273		2.5244	2.381	3.3299	2.7948	2.6022	2.4428	2.0421	3.5876	2.47981	2.50421	3.8484	2.3297		3.3842	3.4007	2.2987		3.6829		2.6555			3.7421	3.5617									3.2522
13.1			2.9603						2.59204			3.2683		2.5473	2.4032	3.3499	2.7984	2.6235	2.4585	2.0576	3.6076	2.55314	2.5264	3.888	2.319		3.3974	3.4485	2.307		3.6962		2.6918			3.7562	3.5965									3.2844
13.2			2.9737						2.62801			3.3086		2.5501	2.4239	3.3869	2.8039	2.6492	2.4943	2.0644	3.643	2.60145	2.56166	3.9456	2.3056		3.4326	3.4763	2.3218		3.7098		2.6798			3.7441	3.6208									3.3221
13.3			3.0302						2.65473			3.3484		2.5562	2.4541	3.4182	2.8046	2.6456	2.5134	2.1033	3.6798	2.58734	2.57644	3.9873	2.3006		3.4535	3.5314	2.37		3.7416		2.7077													3.3566
13.4			3.0829						2.6698			3.3808		2.5659	2.4786	3.4635	2.8109	2.6499	2.5393	2.1291	3.7174	2.57817	2.61188	3.9823	2.3035		3.4896	3.5704	2.4461		3.774		2.6929													3.4168
13.5			3.1035						2.69298			3.4075		2.5898	2.4981	3.5038	2.8274	2.6913	2.5553	2.1405	3.7181	2.57303	2.63891	4.0411	2.2969		3.5396	3.6146	2.4534		3.8202		2.7241													3.4664
13.6			3.1347						2.69383			3.4401		2.6017	2.5217	3.5422		2.7392	2.5957	2.1596	3.741	2.56779	2.65314	4.0682	2.305		3.6282	3.6147	2.4775		3.8525		2.7732													3.4842
13.7			3.1523						2.68533			3.4658		2.6277		3.569		2.7634	2.6005	2.1658	3.7651	2.57012	2.67446	4.0979	2.3573		3.7033	3.6615	2.529		3.874		2.8096													3.5165
13.8			3.1639						2.69658			3.4786		2.6288				2.7991	2.6151	2.1996	3.7921	2.5714	2.70351	4.1131	2.4147		3.7073	3.6543	2.5752		3.9367		2.7897													3.5595
13.9			3.1828						2.73959			3.5163		2.638				2.8294	2.6383	2.2168	3.8121	2.58776	2.69985	4.1231	2.4455		3.7137	3.6746	2.5858		3.9945		2.7804													3.5805
14			3.2098						2.75912			3.5497		2.6501				2.8524	2.6483	2.2498	3.8321	2.60397	2.71683	4.1147	2.4576		3.7316	3.6957	2.6386		4.042		2.7928													3.6058
14.1			3.1987						2.80081			3.5749		2.6657				2.8719	2.6453	2.2796	3.8486	2.65534	2.75763	4.1129	2.4711		3.6833	3.7376	2.7026		4.0666		2.8037													3.6247
14.2			3.2552						2.8341			3.5924		2.6654				2.9107	2.6501	2.3218	3.8904	2.70609	2.81107	4.0994	2.4836		3.6835	3.7707	2.7488		4.1098		2.859													3.6386
14.3			3.2679						2.86993			3.6319		2.7248				2.9442	2.6626	2.3423	3.9189	2.71566	2.80799	4.1296	2.5025		3.6896	3.8086	2.7987		4.1583		2.9061													3.6906
14.4			3.2854						2.8993			3.6712		2.7561				2.9694		2.3623	3.9292	2.73385	2.83119	4.1494	2.5232		3.7155	3.8521	2.7854		4.2048		2.9371													3.7291
14.5			3.2972						2.92415			3.684		2.7898				2.9562		2.3936	3.9374	2.71712	2.86284	4.1857	2.5658		3.7978	3.8705	2.8056		4.2491		2.974													3.7343
14.6			3.3426						2.95497			3.7137		2.8179				2.9788		2.4258	3.9653	2.7174	2.88682	4.2261	2.5994		3.8249	3.8863	2.8549		4.2855		3.0068													3.7445
14.7			3.3433						2.99091			3.7273		2.8495				3.0121		2.4455	3.9718	2.71527	2.90574	4.2596	2.624		3.8333	3.8767	2.8838		4.2984		3.034													3.7666
14.8			3.3684						3.02287			3.7538		2.8523				3.0486		2.4684	3.9747	2.70297	2.9249	4.2766	2.6429		3.8842	3.8898	2.9153		4.3491		3.0559													3.7762
14.9			3.4003						3.04943			3.7856		2.8795				3.0716		2.4877	4.0445	2.71072	2.94105	4.2897	2.6666		3.9107	3.9266	2.8784		4.3879		3.0764													3.7782
15			3.4299						3.07352			3.8235		2.9063				3.0829		2.5075	4.0611	2.68643	2.95254	4.296	2.6879		3.944	3.9611	2.9275		4.4284		3.119													3.7768
15.1			3.4581						3.09804			3.8485		2.9284				3.0904		2.5054	4.088	2.72966	2.9791	4.3432	2.7151		3.9577	3.9846	2.9191		4.4559		3.1557
15.2			3.518						3.10882			3.8677		2.9873				3.0918		2.5398	4.134	2.72574	3.00434	4.4002	2.734		3.9838	4.0105	2.9796		4.4959		3.1882
15.3			3.5387						3.13467			3.8908		3.0357				3.1253		2.5561	4.182		3.04106	4.4245	2.7569		4.0019	4.0512	3.0061		4.5246		3.2203
15.4			3.5847						3.16637			3.9204		3.0458				3.1447		2.5703	4.2256		3.06163	4.4502	2.7728		4.0072	4.0777	3.022		4.5502		3.2286
15.5			3.6188						3.2011			3.9567		3.0496						2.622	4.2777		3.07091	4.4534	2.7814		4.0315	4.1308	3.0559		4.563		3.2805
15.6			3.6346						3.23294			3.9892		3.0845						2.6434	4.298		3.08227	4.4479	2.7919		4.0398	4.1401	3.0727		4.5759		3.3006
15.7			3.6585						3.2543			4.014		3.091						2.6625	4.3276		3.09356	4.4663	2.8214		4.0575	4.1695	3.0545				3.3705
15.8			3.6734						3.29895			4.0378		3.1006						2.67	4.3473		3.13111	4.4736	2.844		4.0795	4.2194	3.2095				3.4107
15.9			3.6922						3.31296			4.036		3.0979						2.697	4.3778		3.14956	4.4997	2.8552		4.1116	4.269	3.1959				3.3758
16			3.7397						3.33896			4.0404		3.1077						2.7148	4.3871		3.18274	4.5039	2.8899		4.1414	4.3204	3.1921				3.3846
16.1			3.7662						3.36471			4.0218		3.1359						2.7321	4.4057		3.19713	4.5049	2.921		4.1656	4.3402	3.2338				3.4326
16.2			3.8019						3.39092			4.0496		3.1495						2.7418	4.4142		3.20087	4.5026	2.9681		4.2009	4.3744	3.2712				3.4415
16.3			3.8308						3.42966			4.0803		3.1549						2.7617	4.4301		3.21577	4.5036	2.99		4.2816	4.416	3.3272				3.4701
16.4			3.8643						3.45929			4.1607		3.1771						2.7875	4.4419		3.23197	4.5146	3.0264		4.3205	4.4343	3.3847				3.4864
16.5			3.8707						3.48425			4.2285		3.2053						2.7942	4.4484		3.23571		3.0617		4.323	4.4749	3.3597				3.4882
16.6			3.8936						3.49777					3.2372						2.8129	4.5015		3.24875		3.0839		4.3005	4.5076	3.4274				3.4307
16.7			3.9025						3.52496					3.275						2.8452	4.5346		3.26724		3.0953		4.3156	4.5442	3.387				3.4662
16.8			3.9331						3.57084					3.2957						2.877	4.5537		3.30295		3.1344		4.3383	4.5635	3.4155				3.482
16.9			3.9498						3.59282					3.3319						2.8936	4.6225		3.2799		3.1583		4.3874	4.5965	3.4708				3.4874
17			3.9189						3.64017					3.3485						2.9336	4.6544		3.31926		3.176		4.4179	4.6065	3.5258				3.4866
17.1			3.9692						3.66836					3.3869						2.9433	4.6462		3.35193		3.2271		4.4864	4.6492	3.4928				3.4803
17.2			3.9779											3.4094						2.9643	4.6578		3.36398		3.2523		4.5081	4.6689	3.5699				3.4807
17.3			3.9827											3.4153						2.9664	4.6596		3.37862		3.2956		4.5277	4.7094	3.5739				3.48
17.4			4.026											3.4046						2.9923	4.6884		3.41466		3.3281		4.5608	4.7337	3.6138				3.4836
17.5			4.0694											3.4151						3.033	4.7358		3.45714		3.3581		4.5909	4.7664	3.652				3.4839
17.6			4.1119											3.4179						3.0624	4.7613		3.50152		3.3836		4.605	4.8041	3.6795				3.4938
17.7			4.1279											3.4535						3.0774	4.7765		3.52057		3.4202		4.6215	4.8392	3.7127				3.5141
17.8			4.1292											3.532						3.0834	4.8021		3.54333		3.4259		4.6424	4.8639	3.7589				3.5401
17.9			4.1518											3.5542						3.1072	4.8401		3.55448		3.4516		4.6616	4.8941	3.8696
18			4.1627											3.5582						3.1253	4.8436		3.56322		3.4848		4.6684	4.9289	3.8664
18.1			4.2304											3.6029						3.143	4.8413		3.56331		3.4844		4.6804	4.942	3.9278
18.2			4.2423											3.6377						3.1369	4.847		3.57779		3.5365		4.7331	4.992	3.9321
18.3			4.2708											3.6923						3.1439	4.8641		3.62474		3.6453		4.7536	5.0272	3.9244
18.4			4.3118											3.7122						3.1495	4.9183		3.67825		3.5971		4.7701	5.019	3.9481
18.5														3.7171						3.1478	4.9519		3.69213		3.6063		4.794	5.0087	4.0022
18.6														3.732						3.166	5.0087		3.6877		3.608		4.8176	5.0331	4.0159
18.7														3.7785						3.2185	5.0499		3.66411		3.6365		4.8514	5.0852	3.9817
18.8														3.7972						3.2708	5.0598		3.67299		3.6516		4.8844	5.141	4.0617
18.9														3.8218						3.2952	5.1154		3.69464		3.6611		4.9043	5.1473	4.085
19														3.8356						3.31	5.1528		3.73839		3.695		4.9265	5.166	4.0851
19.1														3.8581						3.3079	5.1678		3.77417		3.7187		4.9629	5.1634	4.143
19.2														3.8539						3.3214	5.1839		3.81529		3.7525		4.9698	5.1935	4.1869
19.3														3.9417						3.3353	5.2293		3.81802		3.7514		4.9867	5.2251	4.1475
19.4														3.9968						3.3462	5.2081		3.82554		3.7542		5.0256	5.2224	4.1515
19.5														4.0309						3.3653	5.2484		3.85595		3.7877		5.044	5.2542	4.2399
19.6														4.0183						3.3774	5.2815		3.85488		3.8109		5.0726	5.276	4.2907
19.7														4.0501						3.3861	5.2685		3.87114		3.8167		5.1153	5.2954	4.3259
19.8														4.0956						3.4159	5.2957		3.90833		3.8587		5.1706	5.3236	4.3541
19.9														4.1162						3.4579	5.3266		3.97202		3.8908		5.1803	5.3435	4.3189
20														4.1313						3.5059	5.3492		3.99386		3.8908		5.2232	5.3574	4.4115
20.1														4.1481						3.5412	5.4061		3.99832		3.919		5.2502	5.3993	4.3891
20.2														4.1773						3.5497	5.5136		4.01673		3.9508		5.2253	5.3999	4.4661
20.3														4.1995							5.5408		4.02792		3.9712		5.2304	5.4323	4.5178
20.4														4.2462							5.535		4.04163		3.996		5.2327	5.4466	4.5122
20.5														4.2728							5.5366		4.0472		3.9994		5.2703	5.4992	4.4553
20.6														4.3132							5.5248		4.04903		4.0088		5.3282	5.5047	4.5385
20.7														4.3484							5.5273		4.06542		4.0187		5.352	5.5156	4.5612
20.8														4.3989							5.5229		4.09745		4.0203		5.4403	5.5674	4.6185
20.9																					5.5291		4.09036		4.0258		5.4906	5.5674	4.5853
21																					5.5627		4.10591		4.0263		5.5239	5.5973	4.6099
21.1																					5.5945		4.13515		4.0122		5.5587	5.602	4.6096
21.2																							4.1424		4.0233		5.5969	5.647	4.6369
21.3																							4.17368		4.0428		5.5997	5.7031	4.7623
21.4																							4.2323		4.0554		5.6407	5.7295	4.7852
21.5																							4.24452		4.0886		5.6879	5.7409	4.8404
21.6																							4.27651		4.0982		5.7587	5.7729	4.8693
21.7																							4.28908				5.745	5.8151	4.8713
21.8																							4.33092				5.7706	5.8441	4.9296
21.9																							4.36377				5.7648	5.8796	4.9239
22																							4.3793				5.7865	5.9383	4.9415
22.1																							4.43861				5.8171	5.9545	4.968
22.2																							4.47346				5.833	5.9839	4.9891
22.3																							4.49523				5.8643	6.0075	5.0078
22.4																							4.54054				5.8625	6.0841	5.0346
22.5																							4.5553				5.8833	6.1323	5.0467
22.6																							4.58556				5.9393	6.1685	5.0621
22.7																							4.60903				5.9701	6.1866	5.0576
22.8																							4.6311				6.0056	6.2162	5.0708
22.9																							4.67069				6.0458	6.2426	5.1154
23																							4.66011				6.006	6.2778	5.0773
23.1																							4.67204				6.0046	6.298	5.0739
23.2																							4.68998				6.004	6.3479	5.051
23.3																							4.70093				6.0234	6.3399	5.1071
23.4																							4.73123				6.0494	6.3365	5.1746
23.5																							4.77209				6.0982	6.3588	5.1908
23.6																							4.78842				6.143	6.3786	5.198
23.7																							4.81325				6.1301	6.4225	5.2825
23.8																							4.83388				6.1511	6.4469	5.3341
23.9																							4.85843				6.1728	6.4377	5.3248
24																							4.89271				6.2173	6.5009	5.3878
24.1																							4.90906				6.2405	6.5525	5.3913
24.2																							4.92092				6.2591	6.5511	5.4657
24.3																							4.954				6.2853	6.5918	5.4573
24.4																							4.96668				6.3257		5.5015
24.5																							4.98508				6.3794		5.579
24.6																							5.01354				6.384		5.544
24.7																							5.0319				6.4197		5.5822
24.8																							5.03889				6.4583		5.6036
24.9																							5.03519				6.4746		5.6511
25																							5.04381				6.5013		5.6828
25.1																							5.05594				6.5572		5.6836
25.2																							5.07762				6.5847		5.6961
25.3																							5.11718				6.6185		5.7431
25.4																							5.13316				6.6528		5.7579
25.5																											6.6739		5.7849
25.6																											6.6731		5.7799
25.7																											6.7144		5.7743
25.8																											6.7339		5.789
25.9																											6.7508		5.8231
26																											6.7848		5.967
26.1																											6.8392		6.039
26.2																											6.8877		6.0441
26.3																											6.9487		6.0931
26.4																											6.9633		6.1289
26.5																											6.9741		6.0629
26.6																											6.9924		6.0741
26.7																											6.9878		6.1332
26.8																													6.1593
26.9																													6.1997
27																													6.2173
27.1																													6.2102
27.2																													6.1998
27.3																													6.2015
27.4																													6.2671
27.5																													6.2857
27.6																													6.2862
27.7																													6.2963
27.8																													6.2906
27.9																													6.2706
28																													6.2105
28.1																													6.2342
28.2
28.3
28.4
28.5
28.6
28.7
28.8
28.9
29
29.1
29.2
29.3
29.4
29.5
29.6
29.7
29.8
29.9
30
30.1
30.2
30.3
30.4
30.5
30.6
30.7
30.8
30.9
31
31.1
31.2
31.3
31.4
31.5
31.6
31.7
31.8
31.9
32
32.1
32.2
32.3
32.4
32.5
32.6
32.7
32.8
32.9
33
33.1
33.2
33.3
33.4
33.5
33.6
33.7
33.8
33.9
34
34.1
34.2
34.3
34.4
34.5
34.6
34.7
34.8
34.9
35
35.1
35.2
35.3
35.4
35.5
35.6
35.7
35.8
35.9
36
36.1
36.2
36.3
36.4
36.5
36.6
36.7
36.8
36.9
37
37.1
37.2
37.3
37.4
37.5
37.6
37.7
37.8
37.9
38
38.1
38.2
38.3
38.4
38.5
38.6
38.7
38.8
38.9
39
39.1
39.2
39.3
39.4
39.5

## Sheet: Fig. 3c M2 t-r
Fig. 3c M2 Time (t)-Rotations (r)
	#1	#2	#3	#4	#5	#6	#7	#8	#9	#10	#11	#12	#13	#14	#15	#16	#17	#18	#19	#20	#21	#22	#23	#24	#25	#26	#27	#28	#29	#30	#31	#32	#33	#34	#35	#36
t [s]	r [rev.]	r [rev.]	r [rev.]	r [rev.]	r [rev.]	r [rev.]	r [rev.]	r [rev.]	r [rev.]	r [rev.]	r [rev.]	r [rev.]	r [rev.]	r [rev.]	r [rev.]	r [rev.]	r [rev.]	r [rev.]	r [rev.]	r [rev.]	r [rev.]	r [rev.]	r [rev.]	r [rev.]	r [rev.]	r [rev.]	r [rev.]	r [rev.]	r [rev.]	r [rev.]	r [rev.]	r [rev.]	r [rev.]	r [rev.]	r [rev.]	r [rev.]
0	0	0	0	0	0	0	0	0	0	0	0	0	0	0	0	0	0	0	0	0	0	0	0	0	0	0	0	0	0	0	0	0	0	0	0	0
0.1	0.008594	-0.002952	0.028771	0.04032	-0.007514	0.093556	-0.0506775	0.036488	-0.136459	0.08809	0.036543	-0.030487	-0.006598	0.0318655	-0.019765	0.000728	-0.0702269	0.098391	0.092419	0.0615947	0.0337936	-0.00145769	-0.006756	0.000647	0.0222303	0.139911	0.110749	0.0901592	0.134175	0.132744	-0.109514	-0.088133	-0.0617097	0.166821	0.0583723	0.027273
0.2	-0.003019	0.106509	0.026743	0.098108	0.054048	0.169214	-0.110094	0.052918	-0.189152	0.139394	0.070442	0.081219	-0.018954	0.0765009	0.027341	0.025668	-0.220671	0.207658	0.125848	0.0302542	0.039857	-0.0490492	0.049865	0.031885	0.0520776	0.272574	0.107511	0.171626	0.186701	0.134633	-0.142355	0.040217	-0.0329459	0.191773	0.191954	0.167142
0.3	0.034125	0.185915	0.037306	0.155503	0.047933	0.213836	-0.122042	0.139113	-0.222011	0.221984	0.109453	0.319517	-0.073782	0.109808	0.137282	0.043143	-0.280816	0.266656	0.146919	0.0908516	0.093636	0.0321101	0.097308	0.065339	0.0097744	0.352729	0.0905656	0.0504084	0.202644	0.209202	-0.115597	0.116367	-0.0115797	0.237634	0.128301	0.404114
0.4	0.086281	0.131605	0.054836	0.156852	0.078951	0.231437	-0.0944588	0.21164	-0.272978	0.212704	0.136581	0.347097	-0.18782	0.174255	0.167992	0.029286	-0.24136	0.297451	0.185911	0.173378	0.102204	0.135527	0.165966	0.060837	0.0528896	0.393516	0.0670123	0.14006	0.31797	0.181766	-0.130035	0.220057	0.0152883	0.278165	0.105017	0.404034
0.5	0.15066	0.146325	0.05232	0.388455	0.099732	0.227383	-0.102547	0.27385	-0.263425	0.333924	0.298811	0.396027	-0.213548	0.151217	0.040675	0.061299	-0.202525	0.574582	0.18676	0.241969	0.0964456	0.150654	0.238312	0.134966	0.0881696	0.428354	-0.0224392	0.159896	0.263932	0.294643	-0.006115	0.233027	-0.0445722	0.30918	0.320791	0.483639
0.6	0.045604	0.235845	0.032218	0.412182	0.053344	0.198219	-0.0672061	0.38235	-0.24609	0.419184	0.372651	0.356337	-0.204246	0.0545838	0.189892	0.03661	-0.187807	0.533473	0.271628	0.273077	0.115721	0.207437	0.323405	0.176823	0.0979566	0.522447	-0.0505216	0.138531	0.269596	0.321504	0.055476	0.266337	0.0236198	0.312139	0.377628	0.578164
0.7	0.076687	0.325475	0.043164	0.340751	0.061462	0.198854	-0.0213827	0.42138	-0.30708	0.465884	0.457711	0.362407	-0.12126	0.0289063	0.152932	0.056913	-0.0812246	0.498718	0.373275	0.217052	0.214043	0.315985	0.363789	0.280313	0.131886	0.594022	-0.096282	0.152376	0.276116	0.315996	0.129069	0.274667	0.0605976	0.341129	0.574003	0.613032
0.8	0.048833	0.343935	0.09791	0.354796	0.097196	0.160769	0.0457237	0.46697	-0.235453	0.479824	0.484081	0.395437	-0.043362	0.0684429	0.247812	0.10139	-0.0104886	0.529796	0.477452	0.255763	0.230361	0.361932	0.408426	0.367913	0.213658	0.57628	-0.0599189	0.208144	0.421182	0.318882	0.226043	0.334117	0.229499	0.359331	0.676181	0.68637
0.9	0.104259	0.408345	0.149885	0.451835	0.105743	0.168524	0.0437237	0.52397	-0.199799	0.488554	0.522511	0.386777	-0.017742	0.097167	0.257052	0.205307	0.0163861	0.623886	0.496859	0.237564	0.289358	0.419333	0.415613	0.459953	0.259327	0.655439	-0.0940131	0.22579	0.44833	0.336016	0.346402	0.315467	0.315472	0.383654	0.782908	0.744111
1	0.193715	0.364235	0.201877	0.379847	0.145787	0.180655	0.0451797	0.68181	-0.0563659	0.474104	0.522311	0.387257	0.001556	0.113132	0.267752	0.266417	0.0492911	0.710499	0.497037	0.227329	0.356579	0.438289	0.485769	0.457723	0.282343	0.694779	-0.0977766	0.230426	0.393666	0.420332	0.511958	0.355207	0.322649	0.39579	0.944634	0.891102
1.1	0.214535	0.401795	0.263804	0.421463	0.182609	0.382287	0.0558127	0.73785	0.051318	0.501484	0.551711	0.339357	-0.014919	0.113316	0.280512	0.243547	0.10107	0.824583	0.555502	0.221137	0.316502	0.483656	0.497651	0.496983	0.401639	0.700209	0.0101811	0.157824	0.491501	0.481152	0.655812	0.381307	0.340778	0.415483	1.07689	0.971666
1.2	0.317848	0.450985	0.290101	0.453352	0.184059	0.397078	0.0810117	0.81459	0.110546	0.591154	0.480171	0.380247	-0.068498	0.123944	0.288412	0.260597	0.186693	0.923374	0.582862	0.259878	0.375068	0.491504	0.521212	0.542763	0.373655	0.727749	0.079342	0.293035	0.635231	0.527114	0.686725	0.375867	0.409861	0.364041	1.13315	1.03557
1.3	0.383208	0.488825	0.35343	0.475603	0.198284	0.535434	0.126327	0.78273	0.116602	0.707864	0.542961	0.365257	-0.099895	0.178409	0.301952	0.209017	0.161632	0.809795	0.594811	0.212891	0.420423	0.547584	0.558864	0.712553	0.402584	0.726519	0.145778	0.50453	0.760509	0.519813	0.722798	0.388897	0.649233	0.340962	1.18559	1.06356
1.4	0.357748	0.534075	0.347889	0.481666	0.227151	0.573424	0.159775	0.81372	0.114302	0.737894	0.715741	0.402817	-0.217889	0.241926	0.354072	0.163977	0.148146	0.820776	0.616696	0.236676	0.40791	0.580415	0.614614	0.759253	0.425522	0.701319	0.178396	0.672694	0.678339	0.552779	0.712966	0.343147	0.698714	0.380451	1.26878	1.11425
1.5	0.454458	0.597335	0.390358	0.524892	0.290097	0.62384	0.197318	0.87274	0.147382	0.751644	0.810991	0.428207	-0.23053	0.245876	0.417472	0.073329	0.35892	0.742708	0.669193	0.385059	0.442443	0.570912	0.576729	0.743313	0.475612	0.684569	0.161987	0.915891	0.803839	0.722297	0.753776	0.365347	0.671992	0.387594	1.31563	1.14932
1.6	0.428448	0.575285	0.413884	0.623241	0.346225	0.828268	0.257979	0.94569	0.167385	0.650484	0.846721	0.464097	-0.068392	0.293775	0.451912	0.181587	0.543425	0.712497	0.674614	0.403032	0.446149	0.58166	0.653123	0.821913	0.522088	0.779649	0.165723	0.918772	0.826499	0.887057	0.782681	0.544937	0.687803	0.396039	1.42705	1.18494
1.7	0.409878	0.591845	0.506989	0.761185	0.613243	0.770961	0.258925	1.01403	0.203434	0.821134	0.842791	0.480827	0.021049	0.425329	0.589012	0.289447	0.620956	0.834267	0.699526	0.369758	0.433975	0.676893	0.732896	0.837333	0.448837	0.790809	0.19484	0.954915	0.894309	0.997937	0.836515	0.453707	0.699944	0.438184	1.55808	1.20102
1.8	0.286536	0.558845	0.471583	0.769809	0.710142	0.836238	0.260683	1.02456	0.264498	0.800194	0.889551	0.546787	0.061214	0.468381	0.725322	0.248187	0.625722	0.886089	0.782426	0.364962	0.557207	0.824195	0.832676	0.797023	0.523759	0.775979	0.234343	0.979535	0.937789	1.0609	0.776457	0.422277	0.694615	0.414297	1.50343	1.24289
1.9	0.499798	0.542815	0.452794	0.835739	0.712811	0.915698	0.293896	1.02823	0.280493	0.833684	0.837441	0.654157	0.084571	0.539675	0.740842	0.327317	0.605279	0.911085	0.789787	0.382395	0.596524	0.842329	0.858276	0.883253	0.612779	0.791599	0.233514	0.89228	0.914539	1.12465	0.765393	0.277967	0.697264	0.390735	1.42974	1.3455
2	0.471698	0.571695	0.449362	0.834379	0.739447	0.905548	0.453638	1.09682	0.192989	0.874234	0.874861	0.755857	0.076772	0.643069	0.791122	0.178217	0.510973	0.939189	0.753814	0.374034	0.602515	0.939633	0.866986	0.841013	0.692258	0.810499	0.219041	0.883665	0.923409	1.3635	0.990345	0.266537	0.732077	0.357304	1.66769	1.37204
2.1	0.432058	0.583435	0.423496	0.848219	0.790703	0.837378	0.460586	1.12377	0.242922	0.794494	0.764831	0.867747	0.041888	0.714706	0.821492	0.109175	0.363694	0.882118	0.859456	0.398711	0.63068	0.979412	0.881876	0.848633	0.783023	0.854889	0.203134	0.876177	0.955319	1.43257	1.01421	0.264367	0.696518	0.342016	1.7398	1.35545
2.2	0.394618	0.661065	0.50303	0.925039	0.923605	0.876418	0.599856	1.14023	0.231201	0.770494	0.678441	0.966887	-0.001973	0.764213	0.818992	0.067099	0.358312	0.921885	0.838178	0.461591	0.60795	0.914753	0.928296	0.815703	0.801059	0.826529	0.175784	1.0124	1.09838	1.47188	1.07397	0.261247	0.685378	0.142131	1.74326	1.4933
2.3	0.368218	0.725365	0.584493	0.958459	0.946065	0.935258	0.606234	1.23097	0.317661	0.889394	0.627871	1.14114	0.083608	0.82644	0.777732	0.096626	0.45588	0.98025	0.886086	0.459559	0.584013	0.891878	0.979876	0.738173	0.866149	0.888729	0.203653	0.893087	1.17077	1.50556	1.11559	0.213707	0.71184	0.078214	1.81097	1.55124
2.4	0.386248	0.801325	0.625848	0.956919	0.994515	0.965578	0.66461	1.33685	0.346396	0.984204	0.728601	1.12605	0.172359	0.807612	0.690492	0.371387	0.554007	1.01557	0.901326	0.523008	0.61089	0.899529	1.03454	0.777263	0.942189	0.967809	0.202729	0.849829	1.20382	1.55936	1.10232	0.337887	0.681599	0.155673	1.7823	1.63658
2.5	0.420168	0.820775	0.820175	0.986119	1.04658	0.960538	0.765675	1.38747	0.47809	0.938404	0.808331	1.06403	0.133613	0.76933	0.608352	0.410867	0.638099	1.06823	0.913536	0.522784	0.764171	0.854368	1.07844	0.856083	0.950818	0.995149	0.237925	1.02718	1.2105	1.67232	1.06272	0.477667	0.694509	0.238672	1.81316	1.71616
2.6	0.392228	0.853885	0.898055	1.03462	1.07411	1.03351	0.865946	1.44539	0.496963	0.914544	0.832751	0.995307	0.059993	0.695697	0.764962	0.514027	0.64549	1.12829	0.853336	0.558341	0.853836	0.855889	1.21368	0.871373	1.14877	1.06531	0.283391	1.10876	1.26404	1.74039	1.07992	0.672197	0.895182	0.119081	1.78679	1.81665
2.7	0.388088	0.844405	0.930715	1.03813	1.11394	1.02199	0.983946	1.46838	0.52515	0.871444	0.792671	0.945947	0.10192	0.678447	0.785492	0.756237	0.667731	1.22487	0.848	0.791292	0.883279	0.896987	1.11449	0.957073	1.22415	1.10087	0.341821	1.14527	1.18082	1.73059	1.06815	0.918537	0.938067	0.218362	1.76465	1.81014
2.8	0.466528	0.835525	0.958375	1.06087	1.13817	1.04529	1.01921	1.49658	0.502741	0.869644	0.908301	0.951777	0.133749	0.734453	0.834972	0.787697	0.684291	1.39442	0.898396	0.846923	0.935386	0.861583	1.06368	1.03118	1.32495	1.15895	0.299228	1.08311	1.1217	1.92649	1.07814	0.988537	0.951417	0.339206	1.78971	1.86573
2.9	0.442278	0.875515	0.979635	1.09119	1.15931	0.991718	1.12528	1.47853	0.515713	0.927674	0.967461	1.11152	0.13615	0.732001	0.910692	0.836927	0.694908	1.39403	1.04522	0.933237	1.00573	0.91209	1.06879	1.09791	1.43652	1.14544	0.314148	1.04676	1.18746	1.96945	1.05065	1.15798	1.10335	0.312158	1.75425	1.93145
3	0.466718	0.884545	0.948795	1.08022	1.19278	1.02098	1.18826	1.4893	0.548169	0.978614	1.03306	1.14358	0.118229	0.797105	0.945072	0.895697	0.71153	1.35925	1.15946	0.963356	1.04836	0.995162	1.04922	1.12779	1.54171	1.1729	0.308287	1.05835	1.19617	1.93859	1.04143	1.22103	1.21171	0.387799	1.84333	1.94073
3.1	0.575948	0.916905	0.973275	1.09614	1.25141	1.08218	1.19756	1.51373	0.53879	1.11391	1.0122	1.24326	0.121094	0.781212	0.941902	0.927387	0.680781	1.39019	1.52966	1.02198	1.08205	1.10869	1.08116	1.1466	1.41418	1.21636	0.301647	0.919084	1.20304	1.90665	1.01832	1.27862	1.24759	0.417418	1.93733	1.97479
3.2	0.594368	0.914025	1.02523	1.18858	1.3313	1.19582	1.15851	1.61066	0.589377	1.18411	1.09847	1.26124	0.131123	0.767346	1.21945	0.899077	0.763333	1.45181	1.25709	1.02059	1.12353	1.07563	1.04999	1.27923	1.38104	1.27114	0.259311	1.09363	1.22492	1.92635	0.984435	1.46023	1.21539	0.468631	2.00884	2.07412
3.3	0.612788	0.956125	1.04608	1.41034	1.33774	1.34578	1.1953	1.68735	0.638609	1.20585	1.22862	1.32725	0.163369	0.845787	1.28975	0.922947	0.879115	1.46882	1.2524	1.0926	1.06064	1.13722	1.12323	1.28828	1.38231	1.38491	0.270318	1.01525	1.26099	1.93454	0.990725	1.67115	1.27322	0.505167	1.99112	2.07439
3.4	0.608908	0.978525	1.06532	1.58501	1.44937	1.31215	1.19818	1.75402	0.666297	1.2024	1.33905	1.36445	0.191467	0.916332	1.30938	0.925967	0.989855	1.49136	1.18219	1.1477	1.07934	1.21386	1.23535	1.31591	1.3031	1.46155	0.280944	1.09316	1.27479	1.9406	0.805195	1.64052	1.3686	0.566035	1.90893	2.11876
3.5	0.665268	1.04282	1.08454	1.72419	1.36837	1.39573	1.19316	1.74628	0.761266	1.20691	1.39019	1.43367	0.251322	0.918146	1.37619	0.943387	1.03645	1.49946	1.18754	1.1471	1.10306	1.18717	1.28886	1.32311	1.27404	1.49651	0.252869	0.985207	1.26841	2.09136	0.796054	1.66913	1.53863	0.623018	1.7638	2.13419
3.6	0.631088	1.08038	1.13	1.78891	1.26124	1.4761	1.19991	1.81038	0.847279	1.21875	1.42867	1.4964	0.344944	0.987926	1.41245	0.961547	1.03185	1.39975	1.24106	1.18189	1.07747	1.23876	1.29748	1.44074	1.29364	1.61652	0.247796	1.12454	1.26341	2.2376	0.833275	1.7093	1.65407	0.7076	1.7839	2.18318
3.7	0.664978	1.07323	1.22151	1.75037	1.37786	1.36228	1.19559	1.81497	0.843502	1.23825	1.4225	1.51719	0.455174	1.12969	1.48064	0.977197	1.08076	1.47496	1.37241	1.32717	1.12784	1.32026	1.40281	1.44992	1.30243	1.75549	0.221737	1.15501	1.27499	2.37942	0.801403	1.74573	1.60638	0.821389	1.80927	2.209
3.8	0.735478	1.08625	1.22962	1.73554	1.47558	1.39365	1.19952	1.87109	0.86816	1.25129	1.45649	1.59563	0.555444	1.26312	1.44121	1.111	1.03466	1.56947	1.41279	1.31813	1.17526	1.4158	1.45317	1.53018	1.31132	1.81243	0.198428	1.24608	1.24501	2.3913	0.821445	1.74588	1.62863	0.930599	1.8346	2.22581
3.9	0.716488	1.17738	1.27713	1.74668	1.54971	1.38258	1.23681	1.90295	0.855984	1.29091	1.56748	1.66277	0.587474	1.40149	1.51384	1.17337	1.05089	1.7327	1.46507	1.38127	1.18961	1.52899	1.48647	1.53162	1.32708	1.83542	0.15359	1.25566	1.16942	2.39415	0.805493	1.72093	1.64298	0.975109	1.88497	2.27887
4	0.721048	1.25141	1.45242	1.84013	1.63799	1.41446	1.31328	1.93656	0.886364	1.31204	1.66305	1.61368	0.623974	1.5757	1.62955	1.08953	1.08393	1.71021	1.48683	1.35337	1.13722	1.65333	1.53535	1.59116	1.33503	1.9088	0.12211	1.25831	1.12897	2.42359	0.817592	1.58222	1.70754	1.06095	1.92903	2.23811
4.1	0.751278	1.35915	1.40508	1.91307	1.7352	1.32877	1.36274	2.02119	0.988542	1.30157	1.72907	1.67215	0.704674	1.72785	1.8063	1.22864	1.08474	1.83898	1.46634	1.36756	1.22898	1.67885	1.54625	1.58746	1.38452	1.93027	0.124289	1.32279	1.34665	2.47411	0.817049	1.67757	1.74216	1.25844	1.90523	2.32398
4.2	0.733918	1.42574	1.42531	1.99258	1.77127	1.45327	1.40866	2.05841	0.992052	1.31153	1.75199	1.72163	0.839344	1.85028	1.83317	1.25095	1.01254	1.84131	1.51914	1.41433	1.40025	1.70991	1.56753	1.62138	1.5812	1.97459	-0.00352854	1.25368	1.41372	2.52188	0.752962	1.6814	1.80874	1.33974	1.91187	2.3314
4.3	0.851708	1.46309	1.5862	2.05192	1.63204		1.55585	2.12025	1.04766	1.33527	1.8316	1.80519	0.880244	1.90641	1.93568	1.08856	1.01878	1.67989	1.56365	1.35848	1.41495	1.71598	1.60106	1.6084	1.5322	2.03236	-0.134101	1.25282	1.39679	2.59792	0.690263	1.72884	1.87093	1.43596	1.89479	2.44827
4.4	0.941968	1.5302	1.75781	2.10792	1.67492		1.6195	2.26693	1.10211	1.40563	1.75811	1.87998	0.964244	1.9438	2.03244	1.06178	1.05602	1.59334	1.6093	1.34006	1.38567	1.74164	1.64947	1.63866	1.5253	2.07861	-0.0985981	1.33054	1.40809	2.70113	0.733802	1.74916	1.82198	1.43924	1.90127	2.48867
4.5	1.02328	1.61614	1.79314	2.30029	1.78458		1.6213	2.3288	1.20636	1.44123	1.79523	1.89615	0.970634	1.98553	1.96307	1.0677	0.984005	1.51197	1.62457	1.38504	1.37649	1.76571	1.70656	1.76182	1.49607	2.09947	0.00394499	1.47881	1.40769	2.882	0.862025	1.70472	1.74983	1.53529	1.89341	2.52612
4.6	0.871558	1.63031	1.86897	2.42723	1.88775		1.65327	2.26578	1.2898	1.48514	1.83609	1.8838	0.966624	1.97008	1.97999	1.1783	1.02692	1.62969	1.67006	1.39401	1.39982	1.74447	1.76225	1.79955	1.61296	2.1519	0.146375	1.51396	1.35958	2.87255	0.799764	1.71104	1.80065	1.56908	1.9673	2.52251
4.7	1.0226	1.62824	1.98416	2.53905	1.92371		1.6864	2.33727	1.26166	1.51875	1.96914	1.87229	1.01863	1.9409	2.1121	1.21077	0.979545	1.86002	1.68434	1.35832	1.47293	1.7306	1.7547	1.82059	1.69061	2.19026	0.212009	1.53821	1.31385	2.9325	0.878275	1.72449	1.80069	1.62461	2.02928	2.58575
4.8	1.0891	1.69303	2.02002	2.62765	1.95854		1.69009	2.34526	1.24958	1.50434	2.00563	1.85394	1.07739	1.93693	2.00234	1.34571	1.01293	1.73697	1.80315	1.37469	1.5327	1.69765	1.87286	1.75777	1.7422	2.15729	0.279555	1.59042	1.26503	2.90801	0.805453	1.75075	1.76197	1.85539	2.11271	2.64743
4.9	1.15739	1.70148	2.02302	2.58871	1.97393		1.66203	2.38204	1.27395	1.58166	2.0732	1.98358	1.07374	2.05471	2.04735	1.33923	1.05593	1.78583	1.88224	1.41496	1.5663	1.71447	1.91212	1.74018	1.75458	2.24308	0.417409	1.57046	1.2099	2.936	1.01772	1.82923	1.73954	1.9383	2.1681	2.69769
5	1.19882	1.62631	2.04183	2.58224	1.98971		1.70049	2.39693	1.39927	1.65857	2.06105	2.04904	1.09431	2.19416	2.09755	1.32071	1.10145	1.75032	1.96738	1.53432	1.58903		1.93414	1.82198	1.7762	2.34007	0.540635	1.45261	1.15825	3.03596	1.10478	1.79801	1.74572	2.02087	2.19623	2.76895
5.1	1.23604	1.66387	2.07909	2.56805	2.06243		1.74333	2.42737	1.4477	1.68965	2.13874	2.15105	1.11674	2.37011	2.25894	1.31553	1.12375	1.88863	2.03534	1.7109	1.60535		1.95531	1.87977	1.72639	2.33112	0.547219	1.60748	1.25768	3.00344	1.16795	1.7962	1.77129	2.10261	2.23637	2.77037
5.2	1.39973	1.72262	2.15922	2.53654	2.09023		1.80364	2.44348	1.45314	1.54348	2.30739	2.18337	1.13455	2.39886	2.33018	1.44639	1.17373	1.95172	2.1323	1.88758	1.6914		2.00378	1.84621	1.70417	2.31203	0.631182	1.76626	1.31166	3.16586	1.21443	1.73896	1.82748	2.12818	2.32597	2.82832
5.3	1.43425	1.71809	2.28499	2.61016	2.06865		1.78545	2.48489	1.55518	1.49627	2.29961	2.15347	1.16135	2.40324	2.35376	1.5511	1.23819	1.72567	2.18065	1.89178	1.82515		2.00952	1.78161	1.69372	2.31709	0.685475	1.71167	1.32414	3.24286	1.22732	1.76078	1.93465	2.13338	2.35661
5.4	1.51555	1.76604	2.47763	2.74067	2.06716		1.72949	2.50835	1.584	1.50912	2.29159	2.16249	1.17078	2.46275	2.37043	1.56161	1.27681	1.78269	2.26215	1.87423	1.9308		1.99239	1.84615	1.76583	2.3156	0.698975	1.83955	1.34292	3.34707	1.23247	1.78909	2.04001	2.23387	2.38395
5.5	1.58423	1.75931	2.44555	2.79432	2.10428		1.74147	2.57041	1.6177	1.60447	2.22777	2.23364		2.51622	2.43016	1.62972	1.47759	1.81449	2.40919	1.86964	2.05532		2.03633	1.91026	1.80073	2.35421	0.731192	1.74168	1.34765	3.54585	1.21352	1.77074	2.14856	2.29625	2.44368
5.6	1.61796	1.71079	2.4773	2.86764	2.11549		1.7719	2.66168	1.60425	1.78586	2.31842	2.25181		2.58883	2.50566	1.55255	1.47615	1.92029	2.51258	1.91435	2.07914		2.05837	1.99031	1.93819	2.36619	0.794131	1.67628	1.39296	3.45138	1.16582	1.72098	2.18975	2.3353	2.47007
5.7	1.63953	1.71395	2.59027	2.9824	2.11265		1.79217	2.74033	1.58084	1.81768	2.31702	2.23643		2.77265	2.52414	1.64706	1.29626	1.96451	2.54768	1.98254	2.09916		2.08731	2.02271	2.04246	2.38683	0.766439	1.76468	1.43343	3.59312	1.08727	1.77329	2.2864	2.39916	2.60931
5.8	1.57325	1.75998	2.65553	2.87612	2.16055		1.82156	2.77768	1.57819	1.84063	2.33915	2.21844		2.88844	2.61742	1.95578	1.31346	2.04399	2.59278	1.89972	2.06887		2.25178	2.01248	2.04478	2.42976	0.755719	1.79191	1.43058	3.70566	1.05505	1.84853	2.16576	2.43886	2.66543
5.9	1.5771	1.7858	2.68478	2.89389	2.19032		1.87461	2.82167	1.65636	1.88396	2.35774	2.23599		2.91475	2.61902	2.31109	1.35074	2.04572	2.6061	1.90215	2.09924		2.28175	2.01782	2.08762	2.40484	0.748396	1.86188	1.52332	3.65828	1.06387	1.78098	2.17875	2.43383	2.67657
6	1.64437	1.78779	2.66606	2.84251	2.20227		1.94295	2.86616	1.71202	2.03551	2.37241	2.28664		3.02256	2.66543	2.34614	1.43567	1.97696	2.59261	2.01672	2.02065		2.2805	2.12287	2.08564	2.41647	0.75097	1.85321	1.5683	3.70174	1.03603	1.77002	2.23725	2.45746	2.63674
6.1	1.6843	1.77424	2.73907	2.73183	2.27862		2.08157	2.91804	1.68148	2.13635	2.39747	2.337		3.06221	2.71984	2.27976	1.4992	1.89531	2.54046	2.19042	1.98653		2.31671	2.32333	2.14623	2.42762	0.77821	1.83856	1.63789	3.78999	1.02659	1.77756	2.40161	2.50476	2.56034
6.2	1.67537	1.75449	2.83461	2.65448	2.41238		2.16916	2.9358	1.69908	2.16181	2.31724	2.42981		3.16927	2.72795	2.3404	1.51542	1.65529	2.5828	2.29708	1.94065		2.37807	2.42088	2.29445	2.43836	0.791313	1.89812	1.73804	3.84033	1.09018	1.85725	2.37847	2.61505	2.56609
6.3	1.87093	1.72069	2.93495	2.57979	2.50102		2.16554	2.91891	1.72487	2.33497	2.29609	2.46581		3.2621	2.79875	2.34245	1.63944	1.75753	2.62012	2.38262	1.96561		2.39912	2.49784	2.36999	2.46397	0.798295	1.97387	1.74959	3.65848	1.12117	2.01018			2.60828
6.4	1.8479	1.73206	2.9323	2.56665	2.56517		2.27821	2.941	1.9219	2.38298	2.23871	2.45808		3.29209	2.78273	2.38496	1.71264	2.00962	2.63494	2.38595	1.96995		2.39494		2.44881	2.51309	0.883525	2.16455	1.73732	3.53806	1.14978	2.17219			2.59781
6.5	1.75886	1.82991	2.93295	2.71204	2.60105		2.31358	2.93718	2.06425	2.36221	2.28279	2.49673		3.34199	2.83899	2.38295	1.73702	2.0856	2.60263	2.42258	1.92158		2.41417		2.60654	2.55984	1.05277	1.99352	1.75335	3.53974	1.12228	2.29377			2.63636
6.6	1.78455	1.88081	2.97559	2.89443	2.6065		2.48679	2.91795	2.12061	2.41684	2.39837	2.61585		3.39515	2.94123	2.37997	1.82106	2.06968	2.60639	2.4238	1.87326		2.44561		2.66705	2.62975	1.08099	2.14447	1.71159	3.58662	1.11953	2.33003			2.6644
6.7	1.90661	1.92057	2.98927	2.95437	2.65383		2.44373	2.92674	2.19154	2.41957	2.52908	2.70731		3.47323	3.06069	2.40637	1.96807	1.85286	2.59533	2.42704	1.87296		2.4553		2.72167	2.76056	1.13075	2.07075	1.67146	3.75546	1.15397	2.25297			2.65542
6.8	1.86842	1.96472	3.02114	2.88277	2.73535		2.54676	2.94637	2.247	2.4324	2.72967	2.80134		3.52887	3.14134	2.45779	2.03075	1.83204	2.56942	2.41827	1.86876		2.45057		2.75018	2.83183	1.15452	2.04446	1.67056	3.87335	1.1976	2.18953			2.64373
6.9	1.81843	1.98757	3.07737	2.7435	2.84646		2.54409	2.97154	2.33514	2.5296	2.73259	2.80037		3.59518	3.28311	2.48849	2.11068	1.82495	2.58547	2.41759	1.87111		2.4452		2.79376	2.87798	1.11307	2.08725	1.68418	3.91412	1.20809	2.23833			2.6891
7	1.87469	1.99022	3.06433	2.85679	2.8776		2.58691	2.97963	2.43624	2.59061	2.74725	2.75998		3.70295	3.28484	2.46102	2.2032	1.92666	2.60157	2.43025	1.8666		2.43459		2.9126	2.93968	1.15712	2.04121	1.77509	3.93605	1.25672	2.22231			2.79043
7.1	1.91063	1.97089	3.07322	2.92793	2.93478		2.66671	3.03644	2.53591	2.65948	2.8013	2.78613		3.75588	3.32972	2.41102	2.30156	2.08315	2.5965	2.46429	1.89447		2.41177		2.98558	2.99162	1.23959	2.14122	1.70354	3.9125	1.3202	2.25517			2.76549
7.2	2.02682	1.9772	3.0761	2.80992	2.94477		2.74057	3.16056	2.59026	2.78071	2.84209	2.78542		3.8543		2.40783	2.21629	2.15354	2.58671	2.55122	1.90116		2.45817		3.0841	3.03439	1.31351	2.17558	1.7508	3.92885	1.39333	2.2375			2.77945
7.3	2.06754	2.04066	3.12039	2.83191	2.97186		2.78387	3.28307	2.60901	2.78216	2.87485	2.84521		3.94838		2.36391	2.22649	2.22663	2.57687	2.61187	1.9101		2.46602		3.17129	3.07061	1.31106	2.24283	1.83035	4.00539	1.43846	2.20216			2.82099
7.4	2.19141	2.12477	3.13146	2.99667	2.99581		2.82237	3.34994	2.66344	2.81815	3.03235	2.86918		4.05311		2.368	2.17629	2.36605	2.60591	2.63875	1.93559		2.52705		3.17694	3.0585	1.3181	2.38389	1.88557	4.24728	1.27248	2.15153			2.85747
7.5	2.19995	2.05863	3.21857	2.95313	3.04271		2.81867	3.41284	2.78686	2.89866	3.04899	2.88873		4.14102		2.38444	2.26017	2.39905	2.5804	2.8028	2.01379		2.57361		3.21105	3.17943	1.3399	2.47808	2.00289	4.35392	1.25825	2.05874			2.96198
7.6	2.24678	2.20012	3.19496	3.04249	3.06787		2.91646	3.46267	2.9287	2.97813	3.24448	2.90178		4.20006		2.43405	2.23658	2.55838	2.69918	2.83997	1.99937		2.62565		3.2301	3.24206	1.37996	2.57099	2.07753	4.45054	1.19569	2.16948			3.11128
7.7	2.24618	2.15299	3.21835	3.08625	3.06239		2.94865	3.49619	2.9958	2.91658	3.17279	3.06085		4.09997		2.44	2.23189	2.58621	2.77905	2.89112	2.20367		2.62523		3.23606	3.20925	1.46312	2.71148	2.24052	4.47836	1.14249	2.19683			3.15001
7.8	2.31074	2.25167	3.23799	3.21172	3.02673		2.85783	3.55966	3.04606	2.92112	2.97027	3.24699				2.46567	2.344	2.56189	2.87671	2.84885	2.32436		2.61279		3.22714	3.34151	1.52612	2.77448	2.36533	4.48777	1.10713	2.36718			3.13059
7.9	2.23939	2.31442	3.24139	3.31526	3.01111		2.91456	3.63272	3.08481	2.91386	2.9596	3.24157				2.47462	2.42204	2.56799	2.975	2.86053	2.36961		2.72843		3.26968	3.41405	1.51938	2.76496	2.44861	4.57305	1.14636				3.10701
8	2.28233	2.37631	3.32158	3.35263	3.06141		2.90831	3.67566	3.08586	2.90696	2.9517	3.31064				2.52837	2.30711	2.50654	2.94579	2.92064	2.34627		2.70654		3.24621	3.45255	1.67224	2.76024	2.45275	4.61168	1.14724				3.13779
8.1	2.20903	2.42514	3.3956	3.41115	3.06157		3.03053	3.69688		2.93812	2.89817	3.30683				2.57838	2.23986	2.49051	2.94677	3.16082	2.37261		2.67055		3.26851	3.48234	1.70539	2.80938	2.4217	4.65115	1.14541				3.12155
8.2	2.21745	2.46197	3.40838	3.2054	3.08455		3.0891	3.72948		2.92388	2.91737	3.36367				2.58582	2.14918	2.58498	2.94011	3.19314	2.43431		2.68391		3.35988	3.51628	1.66091	2.88271	2.39168	4.4754	1.14843				3.12522
[truncated: 263 more rows]

## Sheet: Fig. 3c M2C2 t-r
Fig. 3c M2C2 Time (t)-Rotations (r)
[truncated: 607 more rows]

## Sheet: Fig. 3c M1 t-r
Fig. 3c M1 Time (t)-Rotations (r)
[truncated: 398 more rows]

[truncated: 4 more sheets: Fig. 4 M2 mode, Fig. 4 M2C2 mode, Fig. 4 M1 mode, Fig. 6b,d 3D Trace]
